# Supplementary material for: The self-organization model reveals systematic characteristics of aging
Source: Theor Biol Med Model. 2020 Mar 20;17:4. doi: 10.1186/s12976-020-00120-z (PMC7082995; doi:10.1186/s12976-020-00120-z)
Supplement: Supplementary file 2 — Additional file 2 : Table S1 modules based on order-parameters of the aging self-organization system using methylation profiles. (XLS 2406 kb) [file 12976_2020_120_MOESM2_ESM.xls]

## Sheet: agingmeorder1117
	0-20 vs.20-50	20-50 vs.50-70	50-70 vs.70-survival	0-50 vs.50-survival
cg00000292	0	0	0	0
cg00002426	0	0	1875	0
cg00003994	0	0	0	0
cg00005847	0	0	1376	2368
cg00006414	0	0	0	0
cg00007981	0	1931	0	0
cg00008493	2619	0	1028	0
cg00008713	0	0	0	0
cg00009407	0	0	0	0
cg00011459	0	2815	1434	0
cg00012199	0	0	0	0
cg00012386	0	0	0	2455
cg00012792	2184	793	0	1544
cg00013618	0	0	0	0
cg00014085	0	0	0	0
cg00014837	0	621	0	0
cg00015770	0	0	0	1608
cg00016968	0	0	1443	1798
cg00019495	0	1896	776	1951
cg00020533	1690	819	1684	0
cg00021527	0	2904	0	0
cg00022606	0	0	0	0
cg00022866	2231	0	0	0
cg00024396	0	2322	0	299
cg00024812	0	2483	0	2587
cg00025138	0	1726	0	0
cg00025991	2634	2825	0	2034
cg00027083	0	1846	0	1235
cg00027674	0	0	0	0
cg00029826	0	2643	1882	0
cg00029931	0	0	0	0
cg00030047	0	0	1134	0
cg00031162	2608	0	0	0
cg00032227	0	2239	0	0
cg00032666	55	2819	0	0
cg00033516	0	2790	0	0
cg00033773	2668	0	1683	1815
cg00034039	0	2900	0	0
cg00035347	2649	1102	1705	0
cg00035623	0	0	0	2547
cg00037763	2675	0	1708	0
cg00037940	2143	0	887	0
cg00040861	0	2372	0	0
cg00040873	601	2823	0	0
cg00041575	0	2489	0	0
cg00042156	2235	1999	1841	1615
cg00043004	0	0	0	1132
cg00043080	2672	0	1667	0
cg00044245	2676	2018	1241	730
cg00044729	0	2238	1852	0
cg00047050	0	0	0	0
cg00047469	0	2856	0	0
cg00050312	2498	466	0	0
cg00051623	1934	1901	1688	0
cg00051979	0	2341	1837	2271
cg00053292	0	2890	0	2589
cg00053647	0	2915	0	2132
cg00054706	0	0	0	0
cg00055233	1673	2511	1665	0
cg00056767	0	0	0	0
cg00057593	2673	0	1666	1928
cg00058938	0	1489	0	0
cg00059225	0	0	0	0
cg00059424	0	2342	1836	1794
cg00059740	0	2611	1467	0
cg00059930	2588	900	0	0
cg00060762	0	2311	0	2099
cg00060882	2609	0	1860	0
cg00061059	0	2515	1851	0
cg00061629	0	2512	1857	0
cg00062776	2687	0	0	2710
cg00063144	2527	98	1821	0
cg00065385	2518	2914	1830	0
cg00065408	0	2234	1618	1596
cg00066153	1928	0	1824	1486
cg00066816	0	2612	0	2068
cg00067471	1147	2248	0	0
cg00069261	0	2265	0	2198
cg00071250	932	2452	1670	0
cg00071998	0	217	299	253
cg00072216	0	2894	1616	2352
cg00073650	2683	376	1858	2358
cg00075967	2603	2752	1701	0
cg00076645	2662	0	1669	2709
cg00077457	2118	2249	0	1619
cg00077877	0	0	1686	0
cg00078194	1868	2903	1436	1716
cg00078867	2520	0	1885	0
cg00079056	2674	1398	1868	0
cg00079563	0	2030	1690	0
cg00080012	2369	0	1706	1647
cg00081935	2163	0	0	0
cg00081975	0	1912	1681	0
cg00083937	0	0	1633	0
cg00084687	0	0	1417	0
cg00089071	0	2827	1627	2377
cg00090147	0	2912	1623	0
cg00091693	790	2638	399	2439
cg00093177	1760	2784	1839	0
cg00094319	0	2016	1700	2331
cg00094851	0	2457	0	2372
cg00095526	0	2609	1741	2355
cg00095674	0	2485	1701	0
cg00096922	0	2175	1553	0
cg00097536	1935	2482	1306	2015
cg00098162	2246	0	0	0
cg00098239	0	2513	0	0
cg00101227	2251	0	0	0
cg00103783	0	1934	69	2272
cg00105253	613	0	0	0
cg00105470	0	1052	1757	2057
cg00107187	0	2796	0	0
cg00107488	1327	0	0	0
cg00107632	2512	0	1558	1706
cg00108454	2476	1236	0	0
cg00109274	0	0	0	0
cg00112517	917	2261	0	0
cg00113020	1700	0	0	0
cg00113951	0	27	0	0
cg00115714	0	1656	0	0
cg00116234	2402	2210	0	1776
cg00116838	0	951	1344	0
cg00117172	1760	1997	520	2482
cg00119079	2558	0	1649	1888
cg00121158	2042	0	0	2332
cg00121640	1471	0	0	0
cg00121904	1559	2916	0	113
cg00123035	2226	2837	1768	687
cg00126034	1898	0	0	0
cg00126657	1403	2062	0	2101
cg00126698	0	58	0	0
cg00128197	2677	242	685	0
cg00128560	883	0	0	2034
cg00128654	1916	0	694	1280
cg00128766	1516	0	0	1488
cg00128877	0	0	0	2228
cg00129774	2403	0	0	0
cg00131121	2497	2384	0	0
cg00131557	1167	2759	0	1312
cg00132141	419	0	0	0
cg00133909	1778	0	0	0
cg00134539	0	0	0	0
cg00134787	0	2352	0	0
cg00135056	0	0	80	2474
cg00136105	0	0	0	1434
cg00136405	2301	0	1596	2270
cg00136477	0	0	1533	2197
cg00136736	1998	0	0	0
cg00138126	2681	2341	0	0
cg00141162	0	0	1182	2203
cg00141845	0	2413	0	0
cg00143376	0	0	832	0
cg00143998	0	0	0	2265
cg00145118	1650	0	0	0
cg00145348	2671	1321	0	0
cg00146096	0	0	0	0
cg00149659	0	2055	1236	2205
cg00149976	2613	0	0	0
cg00151234	2664	0	1098	0
cg00151607	0	0	0	2588
cg00152644	0	2852	0	2628
cg00155167	1614	0	0	0
cg00155485	2164	0	0	1095
cg00155609	0	2088	0	2726
cg00156216	1892	0	0	2139
cg00156744	0	0	1131	0
cg00158308	2660	392	1085	0
cg00160914	0	0	0	2351
cg00162401	1776	0	1094	0
cg00162643	2227	0	0	2131
cg00164898	1521	0	0	0
cg00165981	2281	0	1808	1814
cg00167504	1704	0	0	1654
cg00168082	1933	0	0	0
cg00168785	2521	0	22	0
cg00168942	2524	2482	0	0
cg00171126	0	0	0	0
cg00171161	2525	1672	678	0
cg00174500	2594	102	0	0
cg00174901	0	2131	0	1944
cg00176210	1989	0	0	719
cg00176879	2531	2238	0	2201
cg00177013	2162	1788	0	2100
cg00177698	0	0	0	0
cg00177923	0	0	0	226
cg00178790	2390	0	0	1702
cg00179446	0	0	0	0
cg00180012	0	1569	0	1400
cg00180631	1600	2069	0	1443
cg00183916	0	0	0	1176
cg00184884	0	0	0	0
cg00184893	0	0	0	2379
cg00185103	0	2	0	0
cg00185839	922	235	0	0
cg00186141	1517	0	801	0
cg00186701	1957	0	0	979
cg00186954	0	0	1100	0
cg00187380	1455	0	0	543
cg00187686	0	0	0	0
cg00191052	2379	919	1915	0
cg00194146	0	0	689	1803
cg00195561	1290	0	59	1930
cg00197381	0	0	69	2349
cg00197641	0	0	0	1820
cg00199549	0	0	0	439
cg00200063	0	0	0	0
cg00201234	1998	0	0	0
cg00202702	0	724	0	0
cg00202711	1652	0	0	1119
cg00204262	0	0	0	0
cg00206052	0	0	0	0
cg00207534	560	0	0	0
cg00208830	0	0	0	2261
cg00208967	2374	2058	0	0
cg00209066	2108	0	0	0
cg00209951	0	2503	1724	2016
cg00210842	0	0	0	2380
cg00211661	0	0	0	2520
cg00213044	0	0	0	1582
cg00213331	2148	0	0	0
cg00213714	0	0	0	0
cg00214855	2241	0	0	2373
cg00215066	2531	0	0	1921
cg00216361	2671	0	1362	0
cg00216758	2639	0	0	2115
cg00217795	1544	2632	0	0
cg00221494	1444	0	0	1964
cg00223186	0	0	0	0
cg00223950	0	1567	0	2268
cg00224234	2279	0	0	1826
cg00224508	1204	1500	1890	2204
cg00226904	0	0	0	0
cg00226923	1939	2239	0	2202
cg00228799	0	0	0	1760
cg00229387	0	0	1163	0
cg00230271	0	0	1099	0
cg00230368	0	0	0	277
cg00230502	0	0	0	204
cg00230685	0	0	687	0
cg00231140	0	176	0	2206
cg00231644	0	0	0	0
cg00231920	1562	1816	0	237
cg00233307	2272	0	0	97
cg00234616	0	1566	784	2017
cg00234961	0	0	0	1554
cg00236832	2468	0	0	0
cg00237010	2281	0	0	1124
cg00238052	2379	0	688	0
cg00239071	2268	2505	0	2203
cg00239419	0	2596	0	0
cg00239685	0	702	0	2269
cg00240432	0	0	0	0
cg00240880	1158	454	0	0
cg00241355	0	0	0	0
cg00242839	0	2127	0	0
cg00243313	0	0	704	2378
cg00245878	0	221	0	0
cg00247489	2671	1218	1890	0
cg00250430	2400	0	0	0
cg00253200	0	0	0	2159
cg00256074	0	154	0	2129
cg00256166	0	476	0	0
cg00256281	2399	0	0	1965
cg00259755	2255	0	0	0
cg00261552	0	0	0	1038
cg00261781	0	0	1096	785
cg00262415	0	2452	554	2350
cg00263760	0	0	0	2613
cg00265415	1953	0	0	950
cg00265490	766	0	0	0
cg00268009	0	0	0	1598
cg00268338	0	0	0	1186
cg00269115	2257	2082	1298	0
cg00273068	221	0	0	503
cg00273124	0	2495	397	0
cg00274399	734	0	741	0
cg00275232	733	0	0	2065
cg00276797	0	0	0	0
cg00278366	2533	0	0	2212
cg00279797	2391	0	0	0
cg00280814	1428	0	0	0
cg00282347	1548	0	1258	1133
cg00282683	0	0	683	0
cg00283535	0	0	740	0
cg00288562	0	0	0	2575
cg00290028	303	0	0	0
cg00290506	0	2490	0	2018
cg00291877	0	0	0	0
cg00292662	0	2648	0	1121
cg00292971	2469	1666	0	0
cg00293409	0	0	0	1705
cg00294382	0	0	0	0
cg00295206	0	0	309	0
cg00295325	2296	0	1706	0
cg00297584	0	0	1546	0
cg00297600	0	0	0	0
cg00298357	0	419	0	0
cg00298951	1951	0	0	1826
cg00301864	0	0	686	0
cg00302793	885	0	0	0
cg00303548	1611	0	0	1154
cg00307685	1259	0	1852	0
cg00308133	0	0	0	0
cg00308665	2649	2234	0	0
cg00309056	0	0	0	1257
cg00309204	0	0	0	0
cg00311768	2279	1446	0	0
cg00312919	0	0	0	1797
cg00314943	0	2321	508	0
cg00315936	2279	0	0	2124
cg00317680	0	0	0	0
cg00318573	1242	209	0	1001
cg00318865	0	0	0	1825
cg00319692	2385	156	36	1486
cg00319761	0	0	0	0
cg00320243	0	203	0	2381
cg00321065	0	647	1016	0
cg00321478	2481	0	0	1482
cg00323915	0	0	1090	2539
cg00324733	2381	0	1345	0
cg00325491	0	0	0	0
cg00327185	2385	0	0	0
cg00327483	2386	0	0	2703
cg00328227	2612	2833	0	1995
cg00331237	659	0	0	0
cg00331433	1548	0	0	2262
cg00332153	1652	0	1651	0
cg00332745	2265	0	0	0
cg00333226	2626	1118	3	2631
cg00333528	1733	0	783	0
cg00334507	2390	0	1092	0
cg00335286	881	323	0	1911
cg00336605	2382	0	0	0
cg00338702	0	816	1094	2145
cg00338893	0	0	0	0
cg00340102	0	0	0	0
cg00342530	0	0	0	0
cg00343092	2397	2761	0	0
cg00344358	0	2512	0	1815
cg00344372	2262	0	0	1515
cg00344709	0	0	0	1128
cg00346145	0	0	687	0
cg00347729	0	0	0	1191
cg00347904	14	0	0	2309
cg00350296	0	0	0	0
cg00350478	1894	1547	0	181
cg00350702	2258	0	1901	0
cg00351011	0	0	0	0
cg00353953	1969	0	0	1460
cg00354258	0	0	0	210
cg00354572	0	0	0	745
cg00355802	0	0	1342	0
cg00359325	1974	2690	0	0
cg00359973	2131	0	1423	0
cg00363813	2375	0	0	0
cg00364814	0	2817	0	0
cg00367281	0	0	0	0
cg00367438	0	0	0	323
cg00368022	0	0	1096	0
cg00368415	1956	2671	1889	1868
cg00371195	0	4	0	0
cg00374717	1620	2816	0	0
cg00375964	0	1644	780	0
cg00376639	0	0	0	0
cg00380464	735	0	0	0
cg00381076	0	2136	0	136
cg00382515	2449	0	0	877
cg00384537	2629	2443	0	2333
cg00386408	490	0	432	0
cg00387170	2378	0	1325	1100
cg00392257	2265	0	93	2288
cg00393585	1962	1811	1832	1549
cg00394658	1425	2367	0	0
cg00396163	2258	0	1105	0
cg00396894	0	2634	1781	1961
cg00397545	1941	0	0	439
cg00397740	1955	0	680	0
cg00398048	2417	0	0	0
cg00399483	2394	0	0	2445
cg00400263	2278	293	0	0
cg00401678	0	0	0	2513
cg00402366	0	1533	0	1478
cg00403724	0	2441	219	0
cg00404599	0	2813	0	0
cg00405070	0	0	0	0
cg00405568	110	0	0	0
cg00405677	1964	0	452	1980
cg00406188	0	2510	0	0
cg00406844	1449	0	255	2320
cg00407150	2621	2840	1102	0
cg00410419	0	0	0	0
cg00410576	0	0	0	0
cg00410831	2392	1705	681	0
cg00410895	2232	0	1692	0
cg00410898	2063	0	0	0
cg00411097	0	0	560	1664
cg00412772	2507	2482	0	0
cg00412805	0	0	1330	698
cg00413066	789	1489	0	2736
cg00415978	0	0	909	0
cg00415993	1880	0	684	0
cg00417297	0	1640	0	0
cg00418150	0	0	0	0
cg00419564	404	0	0	2298
cg00420568	0	0	0	0
cg00420715	1452	0	0	1636
cg00420929	0	0	0	2036
cg00422913	0	0	0	0
cg00424946	0	0	0	2575
cg00425710	0	0	0	0
cg00425792	0	2635	0	970
cg00426056	2389	0	1410	1871
cg00426498	0	0	0	0
cg00426963	389	1174	0	0
cg00427635	0	0	0	1311
cg00429618	1538	0	0	1390
cg00430287	2602	2047	1733	1515
cg00430945	0	0	0	0
cg00431050	2265	379	0	0
cg00431114	0	0	0	516
cg00431549	0	2505	0	0
cg00432979	0	0	1102	1301
cg00433406	736	0	1838	0
cg00434413	0	0	0	0
cg00435408	640	0	0	0
cg00436282	2132	0	193	1256
cg00436301	1281	0	198	1232
cg00436603	0	0	0	2141
cg00441136	0	0	0	0
cg00441382	2276	0	0	0
cg00443307	0	2803	0	0
cg00445824	42	407	780	1762
cg00446235	1415	2630	1864	0
cg00447208	0	0	0	0
cg00448720	1961	0	0	0
cg00449941	0	0	0	0
cg00451635	0	1327	223	0
cg00453193	25	2439	0	0
cg00453258	0	2652	0	1647
cg00459975	0	0	0	0
cg00461841	2523	2908	0	2520
cg00462311	0	0	0	0
cg00462994	0	0	0	0
cg00463202	1318	0	0	2137
cg00463577	1453	1288	64	0
cg00463848	1280	2825	0	2034
cg00464269	0	0	229	1665
cg00465284	1965	1072	0	952
cg00466249	0	0	0	1655
cg00466436	0	0	0	1626
cg00466492	2531	0	0	2743
cg00466544	0	510	0	0
cg00468146	240	1806	1463	1865
cg00469635	590	0	0	0
cg00471562	0	0	0	0
cg00472136	0	0	0	2283
cg00472814	0	0	0	0
cg00474004	2247	1193	0	0
cg00474209	0	0	0	2477
cg00475955	0	0	0	0
cg00476580	1363	963	685	0
cg00479269	374	2502	0	0
cg00480115	0	1577	0	0
cg00480209	1950	0	0	0
cg00480356	0	0	0	0
cg00481227	0	0	0	0
cg00483154	0	1403	1017	0
cg00485296	0	951	0	0
cg00485380	0	0	0	1686
cg00487159	0	0	0	466
cg00488364	459	2540	0	2345
cg00488718	0	0	0	0
cg00489401	0	0	0	1888
cg00491404	0	0	0	0
cg00491839	2257	0	0	0
cg00493400	0	1257	686	0
cg00495415	0	0	0	0
cg00495442	0	0	0	0
cg00496170	0	0	0	817
cg00497084	2382	2589	85	0
cg00497251	0	0	0	1260
cg00498305	0	2509	0	2575
cg00498604	0	0	1618	0
cg00499599	0	0	0	0
cg00499822	1441	0	0	2157
cg00500400	0	0	0	0
cg00501366	1447	0	0	0
cg00502442	0	0	0	1740
cg00503458	0	0	783	0
cg00503840	0	2137	0	104
cg00504595	2269	0	0	0
cg00509616	0	0	0	0
cg00509670	1947	0	0	0
cg00510787	1325	2436	0	0
cg00510956	1351	677	884	1079
cg00511475	2613	0	0	0
cg00512031	1974	478	1536	0
cg00512279	0	1640	0	0
cg00512374	0	0	0	121
cg00513220	0	2607	0	1385
cg00513467	221	0	0	1310
cg00514407	1961	2665	1649	0
cg00514895	2374	2487	0	0
cg00515905	2532	0	0	0
cg00516481	2505	954	0	2129
cg00518989	0	2089	0	433
cg00519208	0	0	0	0
cg00519627	464	0	0	0
cg00520135	2081	998	0	2725
cg00520708	2613	0	813	0
cg00521434	1961	2240	0	0
cg00521598	0	0	0	1026
cg00522034	2368	0	786	0
cg00522316	0	0	0	0
cg00524288	0	1451	0	0
cg00528052	1864	0	0	0
cg00528967	2460	0	0	0
cg00532335	2473	0	0	0
cg00532890	0	0	0	358
cg00534274	0	1401	0	2316
cg00536175	1634	0	0	0
cg00537910	1457	0	488	0
cg00539322	0	0	0	0
cg00539716	1458	703	0	2358
cg00539955	1314	0	0	1235
cg00540544	0	0	0	0
cg00540769	0	0	0	0
cg00544557	0	2395	0	0
cg00545573	2274	2509	0	1124
cg00546491	0	0	0	71
cg00546897	0	162	515	2099
cg00547018	2420	0	0	1447
cg00547789	0	2804	0	0
cg00547829	0	0	0	541
cg00548060	2517	1019	0	0
cg00548268	781	2398	1831	0
cg00550617	374	0	0	2339
cg00551244	2015	2507	0	0
cg00554173	1945	1551	0	1634
cg00554250	733	0	0	258
cg00554682	0	0	928	2380
cg00554702	0	0	503	0
cg00556408	1964	0	0	2036
cg00557354	2228	804	0	260
cg00559473	0	0	0	1939
cg00560119	295	931	1182	0
cg00563229	0	0	452	1501
cg00563845	2483	0	0	0
cg00563926	0	1563	907	952
cg00563932	0	2457	0	0
cg00564163	0	0	0	794
cg00565075	2386	0	0	0
cg00565688	0	0	0	1097
cg00566759	0	710	1341	25
cg00567479	0	0	0	0
cg00567749	0	513	0	692
cg00568128	0	2756	0	2723
cg00568792	0	0	0	2739
cg00569620	1446	0	0	2273
cg00571634	0	1389	0	2294
cg00573606	0	0	1101	0
cg00575744	0	1552	0	2668
cg00576250	0	0	0	0
cg00577167	0	0	0	0
cg00577464	397	0	1347	0
cg00579393	2231	1532	0	0
cg00579402	0	0	0	0
cg00581156	298	529	1340	1496
cg00582628	0	0	0	0
cg00584022	0	0	0	0
cg00585790	98	1669	495	1492
cg00585846	0	895	1438	923
cg00586909	1946	0	0	2299
cg00587613	792	1964	0	2333
cg00592315	2483	0	1091	0
cg00594118	0	2767	0	1122
cg00594952	1997	0	0	1485
cg00596686	1920	0	0	0
cg00597076	0	2439	98	0
cg00598858	0	1018	0	0
cg00600110	304	0	0	1000
cg00600684	0	0	0	0
cg00601486	0	0	0	0
cg00602891	2275	0	0	0
cg00605270	2234	1559	1843	1476
cg00609097	690	1847	0	242
cg00611397	2244	2596	0	0
cg00612467	0	1567	0	2268
cg00613255	2275	2529	0	0
cg00613344	0	0	0	0
cg00614413	110	0	0	0
cg00615241	0	35	0	0
cg00615377	0	0	0	18
cg00615915	0	0	0	1921
cg00616129	0	205	0	0
cg00616135	2525	706	0	0
cg00616369	1449	2850	439	1607
cg00617305	0	0	0	0
cg00618396	0	0	0	0
cg00619207	1287	1561	1375	0
cg00620024	2144	2152	0	2041
cg00620223	0	283	0	0
cg00620629	1949	0	0	0
cg00620857	0	0	0	2328
cg00622552	2414	646	0	1626
cg00622677	0	0	0	0
cg00623593	1956	0	894	0
cg00625425	0	0	1876	1553
cg00625653	2138	0	780	0
cg00626119	1545	2492	1789	2278
cg00626466	2658	1714	0	1937
cg00629217	2010	0	1831	0
cg00629585	2086	145	0	795
cg00630164	2381	1821	0	1601
cg00630249	2276	0	886	2289
cg00630583	0	0	0	0
cg00631230	0	0	0	1502
cg00633969	1694	2750	1103	1852
cg00635481	0	1544	1181	0
cg00636639	2395	0	0	0
cg00638514	2272	0	0	818
cg00642303	0	1162	0	0
cg00643392	2152	0	0	0
cg00644033	885	370	91	0
cg00645579	2050	2292	0	0
cg00645922	0	0	1301	1495
cg00646140	0	0	1778	1723
cg00646492	2270	0	1856	1039
cg00647741	1935	709	0	0
cg00648153	0	0	394	0
cg00648883	1301	0	410	1947
cg00650762	2278	0	1864	1412
cg00650876	0	2681	256	0
cg00651216	0	846	937	0
cg00653387	0	0	0	0
cg00654814	0	0	313	0
cg00654816	474	0	1867	1618
cg00655307	2394	0	0	0
cg00655779	0	0	1413	215
cg00657095	0	1893	1750	683
cg00657582	0	1673	0	0
cg00658007	2395	0	1454	0
cg00658626	0	0	0	0
cg00659129	2085	145	0	2744
cg00659953	2397	0	0	0
cg00660989	0	0	0	1434
cg00661202	0	0	0	2704
cg00661485	0	0	0	0
cg00662556	1445	2504	0	2116
cg00665395	0	0	569	1490
cg00666446	2387	0	0	0
cg00666746	0	0	0	2564
cg00668685	2615	2889	0	0
cg00669623	0	0	0	0
cg00669856	0	0	0	0
cg00671161	277	575	0	0
cg00672638	0	0	1627	0
cg00673020	2099	2760	97	0
cg00673191	1448	489	0	2341
cg00676660	0	2036	0	2228
cg00677811	2374	0	0	0
cg00678539	0	0	0	2529
cg00679556	2497	2497	1131	2295
cg00679738	0	2498	1885	0
cg00682653	0	0	0	207
cg00684178	1570	0	1883	1194
cg00685836	2284	2370	0	0
cg00686022	2616	0	0	1804
cg00686623	2395	0	0	0
cg00687674	0	0	0	0
cg00687686	1780	0	0	1924
cg00688421	0	0	740	0
cg00689010	2609	1822	1653	0
cg00689014	2521	2505	0	145
cg00689340	1863	1673	1844	1507
cg00690049	0	0	0	0
cg00690280	0	0	0	0
cg00691625	2666	2785	0	0
cg00692549	1452	1473	1891	1513
cg00695416	0	0	1087	2331
cg00698688	0	0	0	0
cg00702231	1922	2753	0	0
cg00702729	2379	205	0	0
cg00704310	0	1555	0	1634
cg00704909	0	0	0	0
cg00705255	0	0	0	1939
cg00706536	2647	2536	0	0
cg00707317	2261	0	1091	0
cg00708598	2390	0	0	2327
cg00708642	0	0	0	0
cg00711916	0	0	1436	2065
cg00712898	0	0	1699	395
cg00714377	0	0	0	1970
cg00717862	451	0	0	1511
cg00718440	183	0	0	0
cg00718513	2662	0	0	0
cg00718748	0	0	0	0
cg00720072	0	0	0	99
cg00720137	0	0	0	0
cg00720723	0	1510	1731	2092
cg00722300	2378	0	0	0
cg00724662	0	631	0	0
cg00725635	0	0	0	0
cg00725777	2254	0	0	0
cg00727590	2395	0	0	147
cg00727947	0	0	0	2690
cg00728317	0	144	0	0
cg00728398	0	0	0	0
cg00728602	1587	0	91	0
cg00729275	2525	0	62	0
cg00729541	0	0	0	0
cg00729708	0	9	0	0
cg00729875	2650	0	0	1514
cg00730260	781	0	739	0
cg00731459	1453	1391	0	0
cg00733682	0	0	0	0
cg00734993	2379	0	0	0
cg00736326	1670	0	0	2673
cg00737514	0	1259	1054	0
cg00739120	1934	0	0	2546
cg00741717	2380	0	0	0
cg00743372	0	0	37	1415
cg00744433	2667	2095	0	794
cg00745543	0	1732	0	1655
cg00745735	0	0	0	2338
cg00746083	0	0	0	0
cg00746130	2591	0	1718	0
cg00746981	0	0	0	0
cg00747849	0	0	0	2299
cg00750606	0	0	555	0
cg00751288	0	0	119	0
cg00754253	1962	0	0	0
cg00754617	0	341	0	0
cg00755043	0	0	0	0
cg00755709	1515	0	0	1033
cg00756058	0	0	0	0
cg00756887	1630	1780	0	2668
cg00757070	0	46	0	0
cg00757952	0	0	0	2143
cg00761755	2660	2638	0	159
cg00762512	0	0	1743	0
cg00763679	0	616	0	0
cg00763889	1361	1381	0	0
cg00766729	0	0	0	135
cg00766889	1459	0	0	0
cg00767581	0	0	0	1509
cg00768439	2266	749	0	0
cg00769470	2123	1315	0	0
cg00769520	0	261	0	0
cg00770279	1143	0	0	0
cg00770871	2377	0	0	0
cg00772000	0	2836	1902	0
cg00775197	1282	0	1307	0
cg00777121	599	931	0	0
cg00777555	0	0	0	241
cg00778920	0	0	0	0
cg00779924	0	0	0	0
cg00782174	0	0	0	0
cg00782854	373	0	0	0
cg00783759	0	2487	1906	2296
cg00784357	0	0	0	0
cg00791249	2392	0	0	0
cg00792687	0	0	0	1187
cg00792740	0	1485	0	340
cg00792849	2382	0	0	999
cg00793648	0	2623	0	1653
cg00793774	0	0	0	386
cg00795268	80	0	0	2564
cg00795812	0	1684	0	0
cg00796728	2267	0	0	0
cg00798206	0	0	0	1370
cg00800095	1305	1476	0	0
cg00804048	0	0	0	0
cg00804392	1453	0	0	0
cg00806490	2402	0	0	0
cg00807586	0	0	0	1495
cg00808492	0	0	1584	0
cg00810473	0	0	0	761
cg00810495	2276	753	251	0
cg00811081	2394	0	0	0
cg00812502	1548	0	0	1689
cg00814580	2290	0	0	0
cg00815440	0	0	0	0
cg00815583	1450	0	0	0
cg00816620	2529	0	1203	0
cg00818693	716	0	0	0
cg00818872	0	0	0	0
cg00819310	0	0	1426	0
cg00819362	2003	0	0	1638
cg00819696	0	0	0	0
cg00821764	0	0	1200	0
cg00822607	732	806	0	0
cg00823148	2264	0	1915	1820
cg00824109	0	0	0	466
cg00825031	1956	0	0	0
cg00826384	0	0	0	1748
cg00827369	2084	0	0	0
cg00828602	563	1382	1655	2049
cg00830029	0	0	0	0
cg00830393	0	1337	1804	0
cg00831028	0	0	1612	0
cg00832517	0	0	0	0
cg00833393	1898	0	0	0
cg00833777	2379	0	0	2122
cg00834796	1966	1407	1519	0
cg00834958	2395	0	0	0
cg00836605	0	0	0	0
cg00837103	2276	0	0	0
cg00838150	0	1288	0	0
cg00839584	0	0	0	2630
cg00839802	0	0	0	2640
cg00840403	2379	997	0	0
cg00840516	2080	0	0	0
cg00841581	0	0	1613	2367
cg00842351	0	0	0	0
cg00845900	2269	0	0	0
cg00846036	2082	0	254	2694
cg00848394	0	0	688	0
cg00848397	0	0	0	0
cg00848461	0	1509	1583	988
cg00848728	1074	581	1669	0
cg00849368	2594	964	0	0
cg00850538	0	0	0	0
cg00852964	0	1506	0	0
cg00853068	2065	276	0	2467
cg00854637	2476	0	0	0
cg00854995	2388	0	0	0
cg00856375	0	1928	1093	0
cg00858899	0	126	0	0
cg00859193	0	0	0	0
cg00859655	0	0	1091	0
cg00861635	2381	0	0	532
cg00862041	0	623	0	0
cg00862290	1898	0	0	787
cg00862770	0	0	1345	0
cg00864867	1282	0	0	0
cg00870662	0	0	0	0
cg00871453	1454	0	0	2295
cg00873037	0	0	0	0
cg00873937	1952	0	0	78
cg00874863	0	0	0	0
cg00875272	0	0	1464	1018
cg00876704	0	0	0	0
cg00877887	2259	1070	0	0
cg00877964	0	2496	0	0
cg00881086	123	2177	0	0
cg00881370	2535	0	0	2369
cg00882451	2688	2232	0	2736
cg00882832	2265	2504	0	0
cg00884221	2391	1575	0	1096
cg00884529	590	0	735	470
cg00885506	0	0	0	0
cg00886554	2267	0	681	0
cg00887101	1957	0	0	1031
cg00887547	0	0	0	0
cg00887700	0	73	0	2387
cg00888007	2277	0	0	0
cg00888479	1914	0	0	293
cg00888561	0	0	0	0
cg00890257	0	0	0	0
cg00891278	2673	2690	689	2471
cg00891541	2602	202	0	0
cg00892393	0	1651	0	1915
cg00892798	0	152	0	160
cg00893242	0	0	0	162
cg00893636	2671	0	0	0
cg00893987	2150	2501	0	0
cg00895324	2104	0	0	900
cg00896220	0	0	0	2452
cg00897329	2377	0	834	0
cg00899086	0	0	1340	1491
cg00899641	0	0	1095	0
cg00899659	0	0	0	1916
cg00901493	0	1300	0	925
cg00901652	1918	0	0	0
cg00901683	0	0	0	0
cg00901704	1328	0	1347	76
cg00901766	0	0	0	0
cg00902195	0	825	780	1289
cg00903242	0	909	0	2709
cg00903375	2254	0	0	0
cg00904483	2397	0	0	0
cg00904574	0	0	1264	2324
cg00905170	0	0	0	2212
cg00906183	0	0	0	0
cg00908551	0	1184	0	1393
cg00910067	0	0	0	0
cg00910168	1549	2237	0	1933
cg00911351	1529	1243	30	2705
cg00911873	587	1386	0	0
cg00912191	0	909	0	0
cg00912942	2475	0	0	667
cg00915206	0	0	1572	0
cg00915289	2266	0	1454	1202
cg00916199	0	0	0	0
cg00916635	2441	0	1567	0
cg00917893	0	0	1852	1058
cg00918005	0	0	821	2094
cg00918794	0	2485	0	2459
cg00919857	404	0	0	0
cg00920960	1967	625	0	0
cg00922727	2394	0	0	0
cg00925229	1949	2134	0	80
cg00925717	2267	0	0	0
cg00929606	0	2443	0	564
cg00929855	946	659	1434	0
cg00930078	0	0	1912	0
cg00930194	1459	0	1810	1209
cg00930873	0	0	0	0
cg00931491	2406	2495	0	1915
cg00932276	0	2816	0	0
cg00933411	0	0	0	0
cg00935388	0	2576	0	0
cg00935430	0	0	0	0
cg00936626	0	2717	0	1319
cg00939965	2289	0	0	997
cg00940278	2055	0	0	1753
cg00940891	427	1257	1100	0
cg00941229	2385	1500	835	0
cg00941549	0	0	0	0
cg00943245	2550	0	1830	2311
cg00943909	0	0	0	2662
cg00943950	0	0	0	0
cg00945507	2482	1205	0	1655
cg00945862	1553	0	1832	1215
cg00947019	0	2785	0	0
cg00947275	2412	887	0	0
cg00948524	0	0	0	0
cg00949554	0	0	0	1429
cg00950418	0	1548	0	2548
cg00950621	2259	0	0	2410
cg00951770	280	0	0	0
cg00953256	0	334	0	2726
cg00953277	0	0	371	0
cg00954003	0	0	0	0
cg00954566	2376	0	0	659
cg00955230	937	2282	0	0
cg00955451	0	0	0	1432
cg00958517	0	0	0	0
cg00958560	0	0	1354	1611
cg00960702	1202	0	0	0
cg00962459	2257	0	1604	0
cg00962635	0	873	0	0
cg00962799	0	0	0	2724
cg00964109	2260	0	0	933
cg00967316	0	0	0	0
cg00968475	2558	0	784	0
cg00969271	2397	0	0	125
cg00969446	2651	2570	0	0
cg00970325	0	0	154	0
cg00971396	0	0	0	0
cg00973286	2255	1197	0	0
cg00973334	0	1330	1570	1118
cg00973677	737	0	0	0
cg00974864	0	1464	318	0
cg00976054	1969	0	0	0
cg00977690	558	0	0	0
cg00979348	2132	0	0	0
cg00980978	0	0	0	0
cg00981643	1568	2391	1097	0
cg00983520	0	0	0	0
cg00983899	0	1901	0	0
cg00984602	2263	1837	0	0
cg00986320	0	0	1345	0
cg00987015	1636	0	0	0
cg00987379	0	2079	0	1304
cg00988256	0	0	0	116
cg00995065	0	88	0	0
cg00995152	2419	1788	0	0
cg00995327	2259	0	0	0
cg00995520	2194	0	0	0
cg00997424	0	0	0	0
cg01000094	2277	0	0	137
cg01001286	0	0	569	2201
cg01007201	180	2811	0	0
cg01009664	276	0	0	0
cg01013324	0	0	0	0
cg01015871	499	2083	0	1740
cg01015879	0	0	0	2516
cg01017147	0	2034	0	2274
cg01021485	0	0	0	1662
cg01025762	549	0	0	0
cg01025842	2380	0	0	0
cg01026744	0	0	0	1951
cg01027739	662	0	0	0
cg01027805	2386	2074	0	1036
cg01029592	0	2916	0	0
cg01031251	2594	0	1651	0
cg01031400	0	0	0	2106
cg01033160	1682	81	0	0
cg01033938	0	0	0	273
cg01035238	2548	0	1881	0
cg01035422	0	0	0	0
cg01036148	0	2663	1409	1428
cg01036173	552	565	0	0
cg01036779	1908	0	0	369
cg01037108	2265	0	1049	0
cg01040062	0	0	0	0
cg01040759	0	739	1098	0
cg01040850	0	0	0	2292
cg01041367	0	0	0	0
cg01043831	2547	0	1089	0
cg01044662	0	0	1724	957
cg01044722	0	2345	0	0
cg01045423	0	2624	0	2092
cg01046174	1447	0	757	0
cg01047414	0	691	0	0
cg01048931	0	0	0	0
cg01049530	2389	835	876	641
cg01050433	0	0	0	0
cg01053621	2665	0	728	1071
cg01055695	0	1564	0	0
cg01056155	0	0	1651	0
cg01056568	0	0	0	0
cg01057962	0	0	0	0
cg01058368	2272	2033	0	1511
cg01062029	1309	1546	0	1923
cg01063524	0	0	0	0
cg01063813	0	0	0	0
cg01064307	0	0	0	1363
cg01064957	0	0	0	0
cg01065920	0	1653	0	0
cg01069256	0	0	0	0
cg01071811	2183	0	0	1432
cg01072821	0	2653	0	0
cg01076838	2621	2913	0	0
cg01078276	0	2508	361	0
cg01078434	2610	0	0	2274
cg01078871	0	0	0	0
cg01079126	1285	455	0	0
cg01080862	0	1704	0	0
cg01081263	2554	0	0	406
cg01086868	2375	0	0	0
cg01086895	0	0	0	1303
cg01086978	0	0	892	939
cg01087382	0	0	807	2216
cg01087710	2393	0	1343	0
cg01090445	0	1240	1158	0
cg01091448	0	0	0	0
cg01091565	494	2136	0	1000
cg01092036	3	623	0	0
cg01092561	2390	0	0	0
cg01095395	588	678	234	0
cg01095590	464	616	1801	575
cg01097940	0	0	0	0
cg01100784	0	0	0	0
cg01100796	2466	0	717	1360
cg01103730	2665	0	1835	616
cg01103836	2265	0	0	0
cg01104423	63	0	0	0
cg01106788	0	0	0	0
cg01107031	0	0	0	0
cg01107741	152	0	0	797
cg01108476	2550	0	1769	2281
cg01109219	956	1586	1801	0
cg01110312	2395	2623	0	0
cg01110846	0	0	0	0
cg01112452	0	0	0	0
cg01112778	0	0	0	0
cg01114088	2386	0	402	2463
cg01116966	0	0	395	0
cg01117627	1454	0	0	0
cg01119135	0	0	1618	1963
cg01120165	1450	0	0	0
cg01120307	2608	2506	0	1930
cg01120308	2127	0	0	2576
cg01120761	0	2808	0	0
cg01120898	1954	0	1620	0
cg01124420	0	0	1425	0
cg01124961	0	0	0	0
cg01125463	0	0	1831	0
cg01126560	2522	0	0	0
cg01127428	0	0	0	2200
cg01128603	1950	1550	0	0
cg01129459	2385	0	0	0
cg01129847	1976	0	0	1826
cg01130192	1696	1160	0	1775
cg01131735	2397	0	0	0
cg01134491	0	1778	0	2321
cg01135200	0	0	0	0
cg01135626	2650	0	0	0
cg01136458	2644	0	0	2334
cg01137065	0	0	0	2451
cg01137198	0	0	0	518
cg01137532	0	2197	0	106
cg01137708	2130	596	0	0
cg01137737	1948	0	0	0
cg01138020	2374	644	0	346
cg01139059	0	1163	1097	0
cg01139966	2266	0	1887	0
cg01140782	2389	0	0	0
cg01141769	2446	0	0	0
cg01143454	2460	1091	0	0
cg01144251	1950	0	0	1632
cg01144286	0	0	0	233
cg01145389	1459	0	1305	0
cg01145396	2150	0	0	0
cg01146980	0	0	0	0
cg01148741	0	0	909	1092
cg01150454	0	0	0	0
cg01151686	0	0	0	0
cg01151699	2429	0	0	2348
cg01152019	0	0	1646	0
cg01152499	280	0	0	0
cg01154193	0	0	779	0
cg01154537	1898	0	894	2293
cg01154775	0	1559	97	0
cg01155039	0	1199	0	2043
cg01160766	0	0	0	0
cg01161216	0	0	1427	0
cg01161597	0	0	0	0
cg01166674	0	0	0	0
cg01168201	0	0	0	0
cg01169610	1527	2903	910	2295
cg01169624	2118	0	0	0
cg01169726	0	0	0	0
cg01169778	2042	2085	0	1154
cg01171588	1099	2733	817	0
cg01171858	294	0	0	0
cg01172484	0	0	0	0
cg01172656	0	0	0	0
cg01172735	2377	2201	834	0
cg01172899	207	1553	150	2308
cg01172972	1948	0	0	0
cg01173186	0	0	585	1967
cg01173291	0	0	0	0
cg01176271	2461	0	0	2113
cg01177524	0	188	1912	0
cg01177956	0	0	0	0
cg01182585	0	0	0	0
cg01182697	0	1626	1513	1350
cg01182873	2596	2237	0	0
cg01183669	1445	1337	1204	0
cg01184449	2588	0	1580	0
cg01184522	0	0	0	0
cg01185080	0	0	0	1030
cg01185754	2423	0	313	867
cg01186777	0	0	0	0
cg01190915	0	0	0	1913
cg01191395	1362	0	0	0
cg01192900	2394	0	0	0
cg01192952	2382	0	0	0
cg01193293	1100	2441	0	0
cg01194444	2662	856	1868	659
cg01195014	0	1700	687	0
cg01195053	2394	0	0	2214
cg01195127	0	0	254	0
cg01197831	0	0	214	0
cg01199721	0	2502	0	0
cg01200060	0	0	0	1123
cg01200177	0	0	735	0
cg01204271	0	191	0	0
cg01204439	2544	807	0	2212
cg01204985	2544	0	0	0
cg01206472	2270	0	0	0
cg01206970	2678	2806	0	0
cg01211097	2228	0	0	0
cg01214321	2394	1549	0	0
cg01214847	0	2856	0	0
cg01215061	0	2499	1249	1868
cg01216369	1324	0	214	2430
cg01220033	2393	0	0	0
cg01221484	0	2499	0	379
cg01221637	0	0	0	0
cg01222684	2671	0	0	0
cg01226811	0	1681	0	0
cg01226883	2390	0	1597	1234
cg01228636	0	41	0	218
cg01228667	2254	0	0	0
cg01230160	2647	0	1690	2623
cg01231779	2660	0	0	0
cg01234063	0	0	0	938
cg01234133	1966	0	0	0
cg01236137	2278	0	1763	0
cg01240931	0	0	0	2323
cg01241375	0	156	0	240
cg01241836	1442	0	0	0
cg01242619	2373	0	0	2137
cg01243790	1328	0	0	2595
cg01244871	0	0	0	158
cg01245595	0	0	0	2389
cg01245656	0	0	0	0
cg01246254	0	0	0	0
cg01246405	1735	0	0	791
cg01248426	2607	2814	0	0
cg01249910	0	0	0	421
cg01251255	1449	0	0	1661
cg01252496	2213	2159	896	0
cg01253107	0	0	0	2571
cg01253545	0	0	0	0
cg01254459	1448	0	0	2284
cg01254505	2617	648	0	1785
cg01255349	0	0	0	0
cg01255591	0	0	0	722
cg01257202	0	0	0	0
cg01259619	2385	1558	490	0
cg01260219	0	0	0	0
cg01261503	2394	0	0	0
cg01261535	0	0	0	0
cg01262913	1941	0	0	0
cg01263716	0	772	896	172
cg01264826	0	1809	0	0
cg01265637	1074	2126	0	1121
cg01267315	736	0	223	0
cg01269048	0	0	0	0
cg01269795	0	0	1066	1868
cg01272601	0	0	201	0
cg01273150	0	0	0	0
cg01274324	26	2661	0	1121
cg01274660	0	0	0	267
cg01275830	1331	0	0	0
cg01277844	0	0	0	0
cg01278291	0	0	1104	2377
cg01278696	0	702	509	1111
cg01280080	2268	0	0	0
cg01281797	0	0	1252	0
cg01281904	0	1101	0	0
cg01282074	0	1455	0	2277
cg01282432	0	0	0	1444
cg01283289	2258	0	0	2662
cg01284306	2270	0	1831	0
cg01284619	2395	0	0	115
cg01288067	0	1200	0	0
cg01288089	2375	0	0	0
cg01288598	500	0	525	0
cg01289103	2382	0	0	2348
cg01291404	1951	0	0	0
cg01292265	0	0	0	0
cg01293143	716	0	0	2548
cg01293647	0	0	0	208
cg01294695	0	0	0	0
cg01294702	1284	0	0	0
cg01295203	2388	0	0	0
cg01297972	0	2556	0	0
cg01299496	0	0	0	0
cg01301664	0	0	0	2302
cg01302245	0	750	0	0
cg01305421	2082	0	0	533
cg01305547	2395	0	0	2310
cg01305625	2395	0	1210	0
cg01306510	0	0	1623	2297
cg01307730	0	0	1889	0
cg01308501	0	0	0	1544
cg01308601	0	120	0	1656
cg01309153	1168	2594	0	0
cg01309671	737	0	0	0
cg01311051	0	1448	0	2344
cg01311285	0	0	1609	0
cg01313514	0	0	1309	0
cg01313949	609	295	0	0
cg01313966	0	0	0	0
cg01316071	2263	0	0	0
cg01316516	0	2509	0	0
cg01316819	0	0	0	2711
cg01318557	0	225	0	1925
cg01320040	0	85	0	2544
cg01320361	0	2275	0	2317
cg01320507	0	1568	1781	1379
cg01322079	0	0	0	1453
cg01322897	0	0	0	0
cg01324261	0	0	1864	2015
cg01328164	0	0	0	1107
cg01331554	1287	1014	912	0
cg01333011	0	0	0	1927
cg01333131	0	0	0	0
cg01333619	0	1666	0	0
cg01333788	1167	0	1860	0
cg01334437	2397	0	244	0
cg01335367	0	0	0	1281
cg01337047	0	2592	0	0
cg01340005	0	0	0	0
cg01342792	0	0	0	0
cg01343729	2227	0	0	0
cg01344171	0	0	0	2664
cg01344452	2267	0	0	0
cg01344518	1751	1549	0	1915
cg01346152	0	0	0	0
cg01346589	0	0	360	0
cg01346718	1975	2060	0	2718
cg01347719	0	0	0	0
cg01348086	1596	0	0	1426
cg01348757	0	0	0	0
cg01350700	0	0	0	0
cg01351032	0	1192	0	2201
cg01352108	0	203	0	1947
cg01352882	0	0	0	0
cg01353347	1203	0	0	0
cg01353448	2483	0	0	1939
cg01354473	0	0	0	0
cg01355520	720	0	1178	0
cg01355739	0	0	0	0
cg01356829	0	2660	0	0
cg01357116	2620	1556	0	2000
cg01357263	25	0	682	0
cg01359534	0	0	0	0
cg01360325	0	0	0	0
cg01360768	0	2400	1807	0
cg01361446	0	867	308	0
cg01361777	1954	0	0	0
cg01362183	0	0	0	0
cg01366407	0	2121	1913	0
cg01366419	0	1778	0	1806
cg01367992	2267	2843	1843	2653
cg01369413	0	261	0	0
cg01371258	0	2727	1336	0
cg01371477	0	1413	1674	1421
cg01372605	0	0	0	0
cg01372689	0	0	0	0
cg01373706	0	345	0	1947
cg01374047	1257	0	0	0
cg01375871	0	0	0	313
cg01375994	0	0	0	634
cg01376672	0	0	0	0
cg01377911	0	1158	0	944
cg01381846	0	0	0	0
cg01385430	1951	0	0	0
cg01386493	0	2171	0	0
cg01389761	0	0	0	0
cg01390445	0	0	1835	0
cg01395672	0	818	0	0
cg01399317	1655	2597	1099	0
cg01400401	1520	0	0	1868
cg01401337	0	1564	0	0
cg01401376	1781	462	0	2286
cg01402045	0	2449	1555	0
cg01402255	640	0	739	2665
cg01403114	2396	2497	0	0
cg01404197	1353	0	0	0
cg01404615	0	0	0	1262
cg01405107	1976	0	0	1659
cg01405761	2382	0	0	0
cg01407244	1337	0	0	13
cg01407341	2525	997	0	2542
cg01407797	1204	2508	0	0
cg01408383	0	0	0	0
cg01408558	0	0	1086	0
cg01409734	493	117	0	0
cg01410472	0	1562	1413	555
cg01411954	0	0	0	1498
cg01412445	1448	0	0	0
cg01413314	2384	1483	14	2282
cg01413516	2615	1813	0	0
cg01414934	0	1080	789	2582
cg01418124	2279	0	688	0
cg01419479	2257	1540	541	1734
cg01419675	0	771	0	2683
cg01419679	2397	0	0	0
cg01419788	0	210	0	0
cg01420388	2599	0	1731	0
cg01422136	0	0	78	1600
cg01424107	0	0	0	0
cg01425405	0	0	0	154
cg01425670	0	2258	0	0
cg01426743	2534	0	1088	0
cg01427567	2227	2505	0	0
cg01428361	0	0	0	0
cg01428678	0	1003	0	0
cg01429181	2214	0	1648	1056
cg01429321	0	2835	0	2604
cg01429391	2001	0	0	2695
cg01429996	2607	0	0	190
cg01430430	2375	2219	0	0
cg01430807	643	0	1087	0
cg01431114	1696	0	0	502
cg01432087	0	0	0	1676
cg01437411	0	0	0	2404
cg01438829	2270	2068	0	0
cg01439669	0	1031	0	1262
cg01439983	0	1172	0	0
cg01441777	0	2508	0	2740
cg01442426	42	1128	782	2291
cg01442481	2298	0	0	0
cg01442799	0	0	0	0
cg01442833	0	0	1350	137
cg01443067	0	0	0	0
cg01443452	2083	0	0	0
cg01443630	286	599	0	0
cg01446393	745	0	718	0
cg01446692	0	0	0	0
cg01446983	30	0	0	0
cg01447498	0	0	0	0
cg01449415	1453	0	0	101
cg01450842	2147	0	1874	0
cg01454004	0	0	429	1828
cg01454134	2479	1108	0	0
cg01457080	2379	0	0	0
cg01457653	0	877	0	98
cg01459162	2536	1439	1845	2381
cg01459453	2377	0	0	0
cg01461641	0	0	0	0
cg01462829	2269	1246	0	0
cg01462904	0	2099	0	1297
cg01464985	0	1810	1843	0
cg01465325	2059	2409	0	2336
cg01465620	0	0	1563	0
cg01465641	0	0	0	964
cg01466020	2385	596	0	2298
cg01466075	0	1832	738	0
cg01468621	2423	0	0	674
cg01468868	0	0	0	0
cg01469547	0	1153	0	0
cg01470283	2264	0	0	2692
cg01471384	0	0	1107	396
cg01471713	2378	2691	1742	1537
cg01472101	2602	0	0	1435
cg01473816	2384	0	0	0
cg01474260	0	0	0	0
cg01476044	1443	0	0	2725
cg01478450	0	795	0	0
cg01479232	2095	2078	0	1753
cg01481441	1537	0	0	0
cg01481976	2554	1322	1350	0
cg01482279	705	0	0	0
cg01483882	201	0	0	0
cg01484156	0	0	0	0
cg01485645	0	0	0	1738
cg01485797	0	0	0	0
cg01485998	2373	0	0	1975
cg01488147	0	2808	0	0
cg01489608	0	0	0	1915
cg01490535	0	1788	0	2690
cg01491225	686	1218	1731	0
cg01491540	0	0	0	0
cg01492649	0	0	0	0
cg01493303	0	0	0	0
cg01493517	1959	0	0	0
cg01494593	498	0	1817	0
cg01495509	412	0	1856	0
cg01497501	1469	35	897	0
cg01497527	2385	0	0	1679
cg01497576	2375	75	0	1646
cg01498098	1619	209	0	0
cg01500097	2601	0	0	0
cg01500140	0	1549	0	1672
cg01500421	0	1621	1035	0
cg01500567	0	0	1758	1853
cg01505176	0	0	0	0
cg01505590	1074	1271	0	0
cg01507173	1360	0	1679	1709
cg01508386	0	183	559	0
cg01510051	2621	2785	0	0
cg01511567	1458	0	0	0
cg01512854	2421	0	1595	0
cg01513611	266	0	0	0
cg01513661	1951	0	686	0
cg01514487	2533	0	1344	0
cg01515426	0	0	0	0
cg01517033	0	0	0	0
cg01519742	0	963	328	0
cg01520924	1965	1551	0	0
cg01522721	204	0	0	0
cg01522975	2266	0	0	0
cg01525376	0	0	1653	0
cg01526089	376	730	0	0
cg01530101	1952	1455	0	0
cg01531431	0	0	0	0
cg01532080	414	0	0	0
cg01532103	0	0	0	0
cg01532771	549	3	0	0
cg01533387	0	0	0	0
cg01535453	2384	0	0	0
cg01536400	0	168	0	1447
cg01536980	0	0	0	0
cg01538982	0	0	0	2282
cg01539186	0	0	0	0
cg01541443	2377	1091	0	0
cg01541629	0	0	0	0
cg01543654	734	0	0	2275
cg01545079	2378	1624	0	74
cg01545242	2638	0	0	0
cg01546046	98	0	0	194
cg01546430	437	2886	678	1534
cg01546563	0	2411	0	0
cg01550148	2512	0	1342	0
cg01555431	1598	0	0	427
cg01556075	2395	1730	0	0
cg01557297	0	2091	0	0
cg01557667	0	0	0	0
cg01557989	0	0	0	0
cg01558777	0	0	0	0
cg01560871	2558	2912	0	1281
cg01561916	2393	0	779	315
cg01564343	0	1377	0	1713
cg01565918	65	0	0	0
cg01566170	1754	0	0	0
cg01566404	2083	0	0	1259
cg01567482	1444	1596	0	2360
cg01568335	423	0	798	0
cg01568736	1460	0	0	0
cg01570086	0	0	0	0
cg01570769	0	1562	676	2632
cg01570885	2639	1545	371	2381
cg01573562	0	0	0	477
cg01578324	0	0	170	0
cg01578341	1951	2117	0	0
cg01579216	0	0	1456	0
cg01580044	1473	0	0	0
cg01580568	2659	0	0	0
cg01580681	0	0	1670	0
cg01580888	2073	0	0	0
cg01581111	0	0	0	0
cg01584473	0	0	0	2341
cg01585703	227	0	0	0
cg01585758	0	1840	0	2008
cg01587454	2533	93	0	1107
cg01589580	0	0	0	2682
cg01593190	1430	2659	815	1701
cg01593385	2278	1669	406	1985
cg01593886	0	0	0	0
cg01594214	0	0	1090	958
cg01594262	0	0	0	965
cg01594915	0	1401	0	0
cg01598046	2255	2175	0	1266
cg01598642	2378	1158	0	1925
cg01599709	1281	0	21	2293
cg01600189	0	0	0	0
cg01600782	30	0	0	0
cg01601573	2600	0	684	0
cg01602416	0	0	0	0
cg01602430	0	1669	0	0
cg01603095	2639	2449	0	0
cg01605517	0	1397	0	0
cg01605783	2396	0	352	2035
cg01605984	0	0	0	1634
cg01606998	0	0	0	0
cg01610488	2233	1076	0	0
cg01611640	2381	0	0	0
cg01612158	0	0	0	0
cg01614759	0	0	0	0
cg01615080	0	0	1581	1228
cg01615704	0	2704	1836	0
cg01617750	2495	2501	1198	0
cg01618083	0	0	1340	0
cg01618304	0	0	0	0
cg01618660	2414	618	1340	0
cg01618851	2492	2224	1343	0
cg01620308	0	0	1086	0
cg01620569	2276	0	0	0
cg01620785	0	0	80	0
cg01623187	0	1314	454	0
cg01623438	2614	0	0	2201
cg01625242	1597	0	0	114
cg01626197	0	0	1562	396
cg01626227	0	0	0	0
cg01628253	0	0	1355	0
cg01630869	2390	0	0	281
cg01632517	0	0	0	0
cg01632825	0	366	0	0
cg01634119	2400	0	1086	0
cg01635061	1419	0	1184	1495
cg01636591	0	2382	0	0
cg01637734	2241	1624	0	1431
cg01638025	2492	1446	0	0
cg01638735	0	0	0	0
cg01639256	0	2054	1884	0
cg01643284	2379	0	0	0
cg01643580	2378	2307	1350	0
cg01643624	24	0	0	2115
cg01644850	0	0	0	0
cg01646665	2392	0	875	0
cg01651364	321	0	0	0
cg01651593	659	0	1164	0
cg01651821	0	0	1304	0
cg01653110	0	194	0	0
cg01653445	0	1260	26	1260
cg01654582	0	0	1700	0
cg01655123	0	0	0	1494
cg01655341	0	90	0	0
cg01655355	0	185	174	0
cg01656216	0	1788	0	2745
cg01656470	0	0	0	0
cg01656750	2257	0	0	0
cg01656853	0	0	0	2550
cg01656955	0	905	0	1426
cg01657207	0	0	0	460
cg01657380	0	434	0	0
cg01657408	0	1559	931	0
cg01657694	0	2389	0	1672
cg01658815	2429	0	0	381
cg01662650	2227	2762	1103	1156
cg01663295	1183	1143	0	1912
cg01663469	0	0	1091	0
cg01663570	0	1555	0	1814
cg01663968	2385	0	0	533
cg01664666	0	0	802	0
cg01665633	0	3	0	0
cg01667384	0	2496	0	772
cg01667702	0	0	0	0
cg01668383	1263	469	0	0
cg01669948	2308	970	0	0
cg01671575	0	0	1769	2272
cg01671881	0	1545	0	2340
cg01675895	0	0	349	0
cg01677098	2267	0	0	0
cg01677177	0	0	0	0
cg01678091	14	0	0	2124
cg01678321	2126	0	1181	0
cg01678893	0	0	0	1125
cg01679262	2081	2412	0	0
cg01680823	0	0	0	2746
cg01683883	1949	0	0	0
cg01684579	1882	0	1811	0
cg01684901	2417	0	668	1534
cg01685739	0	0	0	0
cg01687051	0	0	0	0
cg01687711	0	0	895	0
cg01692572	2396	0	0	358
cg01692815	2391	0	0	0
cg01693108	0	0	1581	0
cg01693157	0	0	707	0
cg01693350	1730	1931	0	964
cg01697732	1286	0	0	0
cg01697865	766	0	0	0
cg01699584	0	0	0	2283
cg01703884	0	0	0	0
cg01704534	1283	0	0	1386
cg01705458	303	2492	0	0
cg01705587	0	1569	0	0
cg01708236	0	0	0	2273
cg01708964	2512	0	1094	0
cg01712016	0	1561	0	1261
cg01713938	2004	2808	0	0
cg01714932	2302	2558	0	0
cg01716083	0	0	0	954
cg01717150	2399	0	0	2318
cg01717706	0	0	0	0
cg01718139	942	0	0	0
cg01718365	0	0	898	0
cg01718602	0	2803	0	0
cg01720228	0	0	0	973
cg01720520	1145	0	0	0
cg01722450	2606	2767	0	0
cg01722994	0	0	0	0
cg01723464	0	2832	318	2630
cg01723747	0	0	0	0
cg01724150	0	0	1207	2315
cg01725199	1458	0	0	0
cg01726767	0	0	0	0
cg01726775	0	2222	0	0
cg01727899	0	0	120	0
cg01729862	0	0	0	2452
cg01731341	2385	0	0	0
cg01731685	1917	0	0	203
cg01732037	2277	1369	789	1294
cg01733599	2242	0	1049	2590
cg01733783	493	0	1348	1632
cg01734338	0	0	0	515
cg01737507	1947	571	0	2379
cg01737532	1899	2018	0	0
cg01738359	0	2060	0	0
cg01738944	2384	0	0	1535
cg01739167	0	0	0	2665
cg01739965	0	0	1802	0
cg01743370	2260	0	0	0
cg01745448	1654	0	224	2010
cg01745510	1288	0	0	0
cg01745657	0	2196	1341	2359
cg01746088	0	1472	0	1317
cg01747191	2530	0	811	0
cg01747665	865	0	0	0
cg01753375	0	0	0	1724
cg01753595	0	0	0	0
cg01755369	0	0	0	886
cg01756060	1441	0	0	0
cg01757745	2506	2408	0	1304
cg01758870	0	0	0	0
cg01761409	0	0	0	0
cg01762581	2300	489	0	136
cg01765461	0	0	1103	0
cg01765473	1023	0	0	0
cg01765641	2403	0	773	0
cg01767116	0	152	0	0
cg01769037	0	0	0	2308
cg01770232	0	0	0	1761
cg01770400	831	0	0	2375
cg01772980	2072	2149	570	0
cg01773061	2254	0	0	0
cg01773854	2380	0	0	0
cg01774645	1950	1688	1588	1854
cg01775265	2461	1323	0	0
cg01775414	1451	1554	0	9
cg01776246	0	1554	0	710
cg01776396	782	0	0	0
cg01777397	0	0	1530	2610
cg01780107	0	0	0	0
cg01780482	1284	0	0	0
cg01782320	0	0	0	58
cg01782486	2677	2512	495	1964
cg01782487	0	987	244	0
cg01783386	0	0	1717	0
cg01784199	2271	1495	0	2285
cg01785060	2391	0	0	0
cg01785339	602	0	0	0
cg01785568	1994	0	0	1328
cg01787047	0	0	0	0
cg01788438	2672	550	0	554
cg01789267	0	335	21	0
cg01791232	2478	1568	0	0
cg01794265	1202	0	1069	0
cg01794711	0	0	0	0
cg01795122	2256	0	0	234
cg01795697	0	0	0	0
cg01796223	0	0	0	0
cg01796228	1606	2297	0	2589
cg01797043	0	1818	0	0
cg01797527	0	129	0	0
cg01798443	2271	0	1032	0
cg01798589	1952	743	1903	0
cg01800843	0	0	0	0
cg01801174	0	0	0	0
cg01802635	0	0	1340	2469
cg01802653	1568	0	1627	0
cg01803059	2388	0	516	2308
cg01803238	0	0	0	0
cg01803810	0	0	0	1395
cg01804429	0	0	0	2299
cg01804844	0	300	0	0
cg01805282	1452	0	0	0
cg01805540	0	0	0	2424
cg01805784	0	0	0	0
cg01806808	0	2083	0	0
cg01806928	389	0	0	0
cg01808090	0	0	0	814
cg01808130	879	0	0	987
cg01808508	953	0	1588	1153
cg01808706	0	0	1029	2694
cg01809579	0	0	0	4
cg01813334	0	2450	0	0
cg01813965	2615	2734	0	1038
cg01816336	0	0	0	1914
cg01817029	0	0	0	0
cg01817393	1410	0	0	0
cg01818492	2557	1128	1161	0
cg01819572	0	703	0	0
cg01819863	0	1474	0	0
cg01820374	2446	0	0	943
cg01820777	0	0	0	0
cg01824804	0	0	1815	2632
cg01827098	0	58	0	1394
cg01830294	0	163	0	0
cg01833398	2376	0	0	0
cg01835489	0	2819	834	1930
cg01836044	0	0	0	0
cg01837574	1582	0	0	0
cg01837719	2380	0	1128	0
cg01838317	0	14	0	1455
cg01839464	1951	0	0	0
cg01840268	535	0	1601	1229
cg01843018	17	1734	0	0
cg01846065	0	0	1878	0
cg01848594	1958	0	0	0
cg01849789	0	0	0	0
cg01851208	2390	0	0	2740
cg01851385	0	0	0	0
cg01851399	0	0	0	0
cg01852131	0	0	0	0
cg01852328	0	0	0	462
cg01853981	0	0	0	0
cg01856970	2453	0	0	399
cg01856985	2393	149	0	2104
cg01857260	0	936	0	2690
cg01858173	0	0	0	0
cg01860753	1960	944	1101	0
cg01861509	2643	728	0	2743
cg01862366	57	0	0	2568
cg01866162	643	0	0	0
cg01866521	0	0	0	1026
cg01868128	543	2628	1571	0
cg01868559	0	2497	0	0
cg01868782	0	2510	0	1971
cg01869233	0	0	0	0
cg01870826	0	0	0	0
cg01871963	0	0	0	0
cg01871995	2480	0	0	0
cg01872771	488	811	0	0
cg01873645	0	0	0	0
cg01875775	0	2628	0	141
cg01876612	0	1275	0	804
cg01879488	0	0	0	2137
cg01880404	0	0	0	0
cg01880569	2603	0	0	0
cg01881255	2643	0	0	0
cg01882150	0	0	0	2694
cg01882179	0	0	0	0
cg01883521	1956	0	0	0
cg01883966	0	0	0	2472
cg01885202	2379	0	0	0
cg01885635	662	1621	1823	1621
cg01887353	1687	0	0	0
cg01888166	2382	0	0	0
cg01888411	0	0	0	2440
cg01888566	937	0	490	1000
cg01888601	0	2100	0	1662
cg01889448	1961	606	1855	0
cg01892528	2390	0	0	0
cg01892689	881	0	0	0
cg01892727	1917	0	0	2397
cg01894895	1931	1110	0	0
cg01897036	1501	0	1662	0
cg01899253	0	1172	0	2128
cg01900048	0	0	896	0
cg01900364	0	0	0	0
cg01902747	0	0	1089	487
cg01906055	2241	0	1347	2314
cg01907837	2240	0	0	0
cg01909245	433	0	0	0
cg01909378	2150	0	0	0
cg01909487	0	0	1881	0
cg01909833	2260	0	401	0
cg01909921	164	1439	0	711
cg01910452	2399	0	0	2342
cg01910481	0	2564	0	0
cg01911082	1953	0	0	0
cg01914242	1961	0	0	0
cg01917648	1505	1212	0	0
cg01918706	0	1802	0	1199
cg01918888	0	1238	0	1493
cg01919208	1354	0	1176	0
cg01919488	0	1836	0	954
cg01920232	0	369	0	0
cg01920829	2278	0	332	1505
cg01924619	2381	0	0	931
cg01924993	1423	0	1876	0
cg01926595	0	0	0	709
cg01928902	0	0	0	0
cg01929065	2228	0	0	0
cg01929105	0	1560	0	2300
cg01930621	2381	0	0	0
cg01931893	2394	0	0	0
cg01932215	0	1566	0	1499
cg01932459	0	1622	575	1223
cg01934790	1998	1370	0	0
cg01934797	0	0	0	2358
cg01936124	0	0	0	0
cg01936270	1441	1682	0	902
cg01936555	2529	1070	0	0
cg01938354	1093	0	1089	1742
cg01939428	0	0	1035	1639
cg01939443	2290	0	1574	0
cg01939479	1958	454	0	0
cg01939597	0	0	1090	0
cg01939681	1280	1292	0	2599
cg01940867	0	316	0	2731
cg01941619	28	0	0	0
cg01942127	0	0	0	1493
cg01943185	0	1775	0	1869
cg01944444	0	0	1000	0
cg01945391	0	1894	85	0
cg01946401	2304	0	1056	0
cg01946574	2387	2632	0	2662
cg01947224	2262	2193	0	0
cg01951308	0	0	0	37
cg01952458	0	0	0	0
cg01954353	0	0	0	0
cg01956781	0	0	1087	1456
cg01957330	2674	0	0	0
cg01958189	2010	1653	0	1644
cg01958916	2388	1593	1653	0
cg01959004	0	0	0	0
cg01959848	2274	0	0	0
cg01961936	0	0	0	0
cg01962086	0	1465	1307	0
cg01962826	2474	0	192	1846
cg01962969	2279	0	1341	1696
cg01963696	1685	1186	0	0
cg01965939	2195	0	1185	0
cg01966105	2388	0	1346	0
cg01966465	0	0	0	0
cg01968178	1454	529	0	2350
cg01968530	0	0	0	1449
cg01968793	0	2685	0	0
cg01969748	2393	2749	0	1318
cg01970325	0	846	0	0
cg01971122	0	0	0	0
cg01979004	0	0	0	1668
cg01980222	0	0	1311	0
cg01982455	0	0	0	0
cg01982597	0	1301	0	0
cg01982833	1147	1452	0	0
cg01985090	0	0	782	0
cg01985396	0	0	0	1262
cg01985852	0	0	0	1127
cg01986577	0	0	0	0
cg01988129	0	0	0	0
cg01989224	1420	2089	0	433
cg01990225	2386	0	255	2329
cg01990304	1780	0	0	0
cg01990334	0	2842	0	0
cg01991150	1301	0	0	1615
cg01991383	0	0	0	2293
cg01992081	0	0	0	703
cg01993411	0	1101	0	1193
cg01993576	1953	0	1012	1623
cg01994328	0	0	0	0
cg01994513	2396	0	0	0
cg01994779	0	1151	0	0
cg01995513	0	0	0	0
cg01997953	0	0	0	0
cg01998146	2259	2417	0	0
cg01998682	0	0	0	2553
cg01998785	570	2791	0	925
cg01999333	0	0	0	0
cg01999523	0	2907	1593	2302
cg01999787	0	0	0	2722
cg02001410	1455	0	16	1909
cg02004156	0	0	0	0
cg02005336	0	0	0	0
cg02005375	0	0	1803	0
cg02005755	2606	732	0	0
cg02007463	0	0	0	0
cg02007844	0	0	0	0
cg02008154	2262	0	0	720
cg02008169	0	0	0	0
cg02008416	0	1523	941	1603
cg02008544	0	0	0	0
cg02009694	0	685	0	2736
cg02010852	1932	0	0	0
cg02014107	1312	0	0	893
cg02016419	1955	0	0	0
cg02017041	0	0	0	0
cg02017109	1631	0	1818	2439
cg02017155	0	0	0	355
cg02018101	0	2300	0	2108
cg02019333	2594	0	695	0
cg02020018	0	0	1817	2721
cg02021817	2481	0	0	0
cg02022375	2132	2227	1100	2739
cg02025407	0	0	1348	0
cg02026235	2270	0	0	0
cg02027010	2388	0	0	0
cg02028524	259	0	0	1747
cg02029926	676	0	1524	0
cg02032115	0	0	0	0
cg02032561	0	0	0	0
cg02033116	1151	0	0	0
cg02034222	2388	1290	0	1251
cg02037013	2369	0	0	0
cg02039171	0	918	0	0
cg02040734	0	0	0	0
cg02043070	0	0	0	2109
cg02043083	1286	0	0	947
cg02044161	0	0	1060	0
cg02044879	2460	2125	1792	804
cg02045085	0	2506	0	0
cg02046017	0	2351	0	0
cg02046340	0	0	0	0
cg02046532	0	2213	0	1184
cg02047577	701	231	0	1759
cg02049180	1468	1553	0	0
cg02053171	0	0	0	0
cg02055483	0	1546	0	0
cg02055963	0	0	0	24
cg02056135	2279	2493	0	1106
cg02057157	2273	0	0	0
cg02058918	1954	0	0	0
cg02059813	2303	2486	1819	2678
cg02060618	2457	0	0	1632
cg02060698	1959	1567	0	1016
cg02060988	0	0	0	2037
cg02061229	0	0	0	0
cg02062650	2393	0	0	1651
cg02064106	0	0	0	0
cg02064402	2554	0	0	2349
cg02065387	0	1163	0	0
cg02065795	1152	2752	0	0
cg02066681	2145	2296	1877	1036
cg02068676	1457	1558	0	2715
cg02071074	0	2139	0	2694
cg02071305	0	2153	0	0
cg02071439	0	0	0	0
cg02075593	2388	0	1690	0
cg02077702	2402	0	0	0
cg02077793	0	2410	684	1653
cg02078356	1442	0	1812	0
cg02082342	0	0	0	2539
cg02082571	1517	2091	0	0
cg02084087	0	2180	1905	0
cg02085507	1560	2567	0	0
cg02089348	2069	0	1318	2611
cg02091100	2422	0	0	0
cg02092466	2559	0	0	0
cg02094237	0	1392	0	0
cg02096520	0	0	0	0
cg02096633	0	2184	0	0
cg02096656	483	0	0	1684
cg02097420	0	0	576	0
cg02097636	0	1796	0	0
cg02099418	0	0	1876	0
cg02100629	2466	0	41	0
cg02100828	1561	0	0	0
cg02100848	0	0	1865	0
cg02101486	242	986	0	239
cg02102644	0	0	0	0
cg02103294	0	0	0	2687
cg02104644	1448	0	0	678
cg02105034	1958	0	0	0
cg02105377	201	0	0	0
cg02105856	1413	0	256	1388
cg02110963	0	0	1592	243
[truncated: 23,979 more rows]
