# Supplementary material for: The self-organization model reveals systematic characteristics of aging
Source: Theor Biol Med Model. 2020 Mar 20;17:4. doi: 10.1186/s12976-020-00120-z (PMC7082995; doi:10.1186/s12976-020-00120-z)
Supplement: Supplementary file 3 — Additional file 3 : Table S2 modules based on order-parameters of the aging self-organization system using expression profiles. (XLS 1322 kb) [file 12976_2020_120_MOESM3_ESM.xls]

## Sheet: Supplemental Table S2
	0-20 vs.20-50	20-50 vs.50-70	50-70 vs.70-survival	0-50 vs.50-survival
A1BG	0	1928	0	0
A2BP1	0	1993	0	1999
A2M	0	1286	2420	0
A2ML1	0	1574	1314	0
A4GALT	0	2148	2330	2008
A4GNT	0	707	1954	0
AAA1	91	0	0	1977
AAAS	0	2326	2356	0
AACS	0	2228	1699	0
AADAC	557	525	1417	0
AADACL1	0	2190	1720	2058
AADACL2	472	0	1476	0
AADAT	117	0	0	1307
AAK1	0	0	2186	0
AAMP	0	2182	1827	0
AANAT	641	1181	0	1425
AARS	0	0	2098	1022
AARS2	375	422	0	0
AARSD1	0	0	2355	1167
AASDH	200	1239	1593	1390
AASDHPPT	0	0	1635	0
AASS	0	0	1533	0
AATF	0	2268	2317	0
ABAT	1138	1571	1585	1044
ABCA1	0	0	2303	2003
ABCA10	0	1705	2302	1926
ABCA12	846	1480	2361	0
ABCA13	1136	2377	2341	0
ABCA2	0	0	2256	0
ABCA3	953	2363	0	0
ABCA4	0	1958	2309	0
ABCA5	0	0	591	0
ABCA6	0	1685	1862	0
ABCA7	0	86	2108	1771
ABCA8	1123	380	2133	1246
ABCA9	450	2355	1854	85
ABCB1	0	1632	2017	1802
ABCB10	0	2376	2299	2013
ABCB11	724	2242	2029	0
ABCB4	845	2160	0	2034
ABCB5	441	1576	0	1155
ABCB6	141	1696	2154	1938
ABCB7	0	1632	2305	49
ABCB8	0	2273	0	902
ABCB9	482	2287	2318	0
ABCC1	0	1929	1280	0
ABCC10	0	0	104	0
ABCC11	0	2136	1118	0
ABCC12	0	1438	1564	0
ABCC13	0	0	0	0
ABCC2	1080	1273	1437	0
ABCC3	0	327	2082	0
ABCC4	0	0	2333	0
ABCC5	0	0	1550	0
ABCC6	0	0	0	0
ABCC8	0	1845	2370	0
ABCC9	0	0	1970	0
ABCD1	0	2194	0	0
ABCD2	989	0	2202	0
ABCD3	0	0	2086	200
ABCD4	964	0	2456	0
ABCE1	0	2133	0	1742
ABCF1	0	0	1105	1806
ABCF2	0	2237	2314	2046
ABCF3	461	2372	1712	0
ABCG1	0	2318	1116	0
ABCG2	463	0	0	0
ABCG4	841	0	0	690
ABCG5	0	2197	2090	1836
ABCG8	0	1400	1234	1612
ABHD1	411	0	1832	0
ABHD10	0	0	0	0
ABHD11	0	428	6	1310
ABHD12	346	2053	274	0
ABHD13	0	0	0	1711
ABHD14A	595	2283	2358	1912
ABHD14B	0	0	0	2041
ABHD2	0	2242	1477	0
ABHD3	236	2285	2304	1923
ABHD4	0	0	2434	1983
ABHD5	0	2328	1935	1251
ABHD6	0	0	0	0
ABHD7	0	0	1476	2055
ABHD8	0	2177	0	0
ABHD9	0	1553	493	2035
ABI1	993	0	1526	0
ABI2	0	0	1830	0
ABI3	0	2033	447	0
ABI3BP	0	0	760	1127
ABL1	256	1765	637	0
ABL2	0	1794	642	2043
ABLIM1	0	0	2433	0
ABLIM2	163	0	2317	0
ABLIM3	0	1991	0	1918
ABO	0	0	0	1948
ABP1	0	1419	350	1971
ABR	0	2074	0	0
ABRA	0	1152	2233	0
ABT1	0	560	0	0
ABTB1	0	952	1644	0
ABTB2	0	1756	1769	0
ACAA1	555	1373	1641	0
ACAA2	339	1944	2307	1921
ACACA	0	2193	2343	0
ACACB	794	0	2344	1986
ACAD10	1161	0	320	0
ACAD11	978	0	2404	2007
ACAD8	0	0	2236	2047
ACAD9	229	0	0	1957
ACADL	0	2233	0	0
ACADM	676	1362	1295	1816
ACADS	0	0	2192	691
ACADSB	0	1115	2110	0
ACADVL	0	2286	814	1908
ACAN	0	0	0	0
ACAT1	721	1911	2145	2028
ACAT2	0	2043	1942	1799
ACBD3	0	1991	0	1789
ACBD4	0	1918	0	1909
ACBD5	0	0	0	2014
ACBD6	383	0	15	1909
ACCN1	0	734	1901	0
ACCN2	0	1478	150	0
ACCN3	0	0	1476	1925
ACCN4	0	0	25	1476
ACCN5	0	2327	1854	1914
ACD	0	0	1987	0
ACE	0	0	0	2010
ACE2	0	448	0	1907
ACHE	0	1946	0	2066
ACIN1	508	0	0	1856
ACLY	0	0	0	1232
ACMSD	0	1859	61	2033
ACN9	0	0	0	2065
ACO1	0	0	0	0
ACO2	0	2370	1094	1282
ACOT11	0	0	2203	1353
ACOT12	0	73	1580	1824
ACOT2	0	2283	0	1860
ACOT4	0	0	2420	0
ACOT7	1153	0	2356	1973
ACOT8	677	0	1901	1059
ACOT9	0	0	1901	1045
ACOX1	0	813	687	1378
ACOX2	0	0	2315	2062
ACOX3	403	0	1590	0
ACOXL	0	2360	154	0
ACP1	0	2357	2285	378
ACP2	847	0	2057	0
ACP5	0	785	0	0
ACP6	0	0	1025	1378
ACPL2	0	2131	2230	1989
ACPP	0	1475	0	672
ACPT	893	466	51	474
ACR	0	0	2432	1922
ACRBP	0	1325	0	0
ACRC	0	0	827	0
ACRV1	0	0	1901	927
ACSBG1	0	0	2434	1711
ACSBG2	0	0	1855	0
ACSL1	521	2159	0	1899
ACSL3	0	0	970	1981
ACSL4	865	1798	1804	1712
ACSL5	0	1217	1097	1016
ACSL6	0	1862	2079	1469
ACSM1	0	182	0	1425
ACSM3	1171	2254	2312	1958
ACSS1	77	0	2176	0
ACSS2	213	0	0	2022
ACSS3	0	1144	1235	557
ACTA1	958	2314	2149	0
ACTA2	0	1511	0	1954
ACTB	0	1174	1595	0
ACTC1	0	0	0	0
ACTG1	0	2182	1648	0
ACTG2	0	1976	0	0
ACTL6A	0	0	0	0
ACTL6B	0	2054	0	0
ACTL7A	0	1235	0	897
ACTL7B	0	286	2360	1905
ACTL8	0	0	2166	0
ACTN1	0	0	1814	0
ACTN2	0	0	2365	1976
ACTN3	753	0	0	613
ACTN4	0	1881	1247	1947
ACTR10	0	0	2273	936
ACTR1A	0	751	2206	0
ACTR1B	661	0	2434	2016
ACTR2	0	0	0	0
ACTR3	0	0	0	1676
ACTR3B	0	2389	2251	1661
ACTR5	0	2174	0	0
ACTR6	493	0	2272	0
ACTR8	0	0	1254	0
ACTRT1	1098	2319	2324	0
ACVR1	0	190	0	1021
ACVR1B	256	0	0	947
ACVR1C	0	1865	0	1981
ACVR2A	0	0	1233	0
ACVR2B	0	0	556	708
ACVRL1	0	355	2402	0
ACY1	0	1136	0	0
ACY3	0	0	0	0
ACYP1	0	2250	2253	1956
ACYP2	0	1834	0	323
ADA	0	295	2270	0
ADAL	259	1578	2097	0
ADAM10	0	0	0	1835
ADAM11	0	2084	0	2021
ADAM12	0	0	1823	0
ADAM15	0	0	0	2031
ADAM17	0	228	2245	0
ADAM18	0	1930	0	1692
ADAM19	0	0	2387	1904
ADAM2	0	660	2086	2039
ADAM20	0	1358	97	2060
ADAM21	0	2034	2022	73
ADAM22	0	1971	1952	0
ADAM23	0	0	0	2015
ADAM28	0	0	1716	911
ADAM30	0	1799	2069	230
ADAM32	0	597	2311	1968
ADAM33	296	0	583	1477
ADAM7	0	0	0	0
ADAM8	0	234	2296	500
ADAM9	0	0	2297	0
ADAMDEC1	0	0	0	0
ADAMTS1	0	2249	0	1271
ADAMTS10	0	2288	0	0
ADAMTS12	0	2333	1714	0
ADAMTS13	0	1894	2341	1976
ADAMTS14	0	188	2415	0
ADAMTS15	0	1126	2128	444
ADAMTS16	0	0	75	555
ADAMTS17	0	0	0	1797
ADAMTS18	0	0	0	982
ADAMTS19	0	1411	2319	2023
ADAMTS2	0	2313	643	1984
ADAMTS20	0	2175	0	0
ADAMTS3	0	1880	1713	0
ADAMTS4	235	2012	0	0
ADAMTS5	0	1142	758	1331
ADAMTS6	0	1017	1705	1624
ADAMTS7	0	2204	1606	0
ADAMTS8	0	823	940	861
ADAMTS9	0	1625	0	487
ADAMTSL1	0	2008	0	2066
ADAMTSL2	0	2231	2180	0
ADAMTSL3	0	1337	2246	0
ADAMTSL4	0	1302	801	133
ADAMTSL5	251	0	174	771
ADAR	0	0	1341	0
ADARB1	0	0	0	1607
ADARB2	0	1635	465	0
ADAT1	0	0	1595	0
ADC	0	0	2328	0
ADCK1	1091	1941	0	0
ADCK2	0	0	0	0
ADCK4	0	0	2100	1499
ADCK5	746	0	0	0
ADCY1	0	0	690	0
ADCY2	0	1898	0	0
ADCY3	0	2380	0	486
ADCY4	0	1152	1551	1654
ADCY5	0	1553	0	0
ADCY6	675	1872	0	0
ADCY7	431	0	0	2015
ADCY8	0	0	2301	0
ADCY9	0	0	0	2044
ADCYAP1	0	0	782	0
ADCYAP1R1	0	0	0	0
ADD1	0	0	1368	0
ADD2	0	0	1951	0
ADD3	0	0	2316	0
ADH1A	0	0	0	435
ADH1B	0	583	0	311
ADH1C	0	1517	0	10
ADH4	0	1033	1805	0
ADH5	0	0	1611	0
ADH6	0	0	0	1946
ADH7	0	132	0	0
ADHFE1	0	0	1694	1278
ADI1	0	0	0	0
ADIPOQ	0	0	0	1811
ADIPOR1	341	2129	2193	0
ADIPOR2	0	43	1470	0
ADK	0	0	2298	0
ADM	0	1901	2118	1270
ADM2	967	0	1236	1800
ADNP	0	0	66	1540
ADNP2	0	2206	0	0
ADO	655	0	2231	0
ADORA1	0	0	0	0
ADORA2A	0	5	0	0
ADORA2B	0	0	2238	1967
ADORA3	0	2122	0	1809
ADPGK	0	614	0	1017
ADPRH	0	1001	0	1380
ADPRHL1	0	0	0	0
ADPRHL2	0	0	0	0
ADRA1A	0	432	0	1988
ADRA1B	1004	0	420	0
ADRA1D	678	0	1777	608
ADRA2A	0	1844	997	1916
ADRA2B	0	0	1092	0
ADRA2C	0	1538	2320	1898
ADRB1	0	0	0	0
ADRB2	911	0	1911	0
ADRB3	0	538	0	641
ADRBK1	0	2198	2227	2042
ADRBK2	0	166	2340	1915
ADRM1	0	0	583	0
ADSL	0	2130	2401	1812
ADSS	0	1264	2239	1099
ADSSL1	56	1292	0	0
AEBP1	0	653	1235	0
AEBP2	0	0	1937	0
AES	520	1748	1847	76
AFAP1	0	0	0	1695
AFAP1L1	0	2362	1941	578
AFAP1L2	1096	0	0	0
AFF1	0	167	2273	34
AFF2	0	0	0	1436
AFF3	0	0	0	739
AFF4	0	2084	0	0
AFG3L1	0	0	2290	0
AFG3L2	0	2320	637	2020
AFM	0	34	896	662
AFMID	0	0	1901	159
AFP	0	0	0	0
AFTPH	0	0	2305	0
AGA	0	0	1971	0
AGBL2	1079	0	0	0
AGBL3	1037	644	1589	0
AGBL4	0	2271	0	219
AGBL5	0	2076	517	0
AGER	0	0	0	0
AGGF1	0	0	694	0
AGK	0	2128	2287	1743
AGL	0	0	2332	2057
AGMAT	1141	0	0	1160
AGPAT1	0	0	83	475
AGPAT2	0	1943	1576	1369
AGPAT3	0	2009	100	913
AGPAT4	0	0	133	1517
AGPAT5	0	1286	1308	0
AGPAT6	0	332	270	1160
AGPS	0	0	0	0
AGR2	0	0	2191	1491
AGR3	274	207	0	0
AGRP	0	0	0	1972
AGT	507	861	2323	1991
AGTPBP1	0	0	2359	0
AGTR1	0	0	0	2014
AGTR2	0	0	2325	2067
AGTRAP	491	0	0	0
AGXT	0	0	0	2032
AGXT2	0	1177	0	0
AGXT2L1	369	0	1476	0
AGXT2L2	130	0	2363	0
AHCTF1	0	0	1901	1660
AHCY	266	1744	445	1582
AHCYL1	0	905	0	0
AHCYL2	0	1983	2308	0
AHDC1	960	0	4	0
AHI1	0	0	0	0
AHNAK	0	0	1597	1927
AHR	618	1633	2001	0
AHRR	1160	1500	0	0
AHSA1	0	1753	0	1925
AHSA2	0	0	932	0
AHSG	0	0	2357	2028
AICDA	0	2362	2184	315
AIF1	505	0	2249	789
AIFM1	0	0	711	371
AIFM2	0	0	2361	2024
AIFM3	442	0	0	0
AIG1	190	0	0	0
AIM1	624	127	0	0
AIM1L	1101	0	2097	874
AIM2	0	2356	2252	0
AIP	0	193	0	245
AIPL1	0	982	1844	0
AIRE	0	15	1766	0
AJAP1	0	0	273	1975
AK1	0	1792	1727	2040
AK2	0	2235	0	2004
AK3	116	1562	0	0
AK3L1	734	0	0	0
AK5	0	2122	1899	582
AK7	0	0	0	1097
AKAP1	0	2390	1618	0
AKAP10	0	0	1655	449
AKAP11	1012	0	649	817
AKAP12	0	0	2423	0
AKAP13	0	0	2406	1064
AKAP14	198	1119	1954	0
AKAP2	0	0	1618	1817
AKAP3	0	1992	0	0
AKAP4	0	0	2254	1773
AKAP5	0	0	0	0
AKAP6	0	0	0	0
AKAP7	614	1456	1336	0
AKAP8	0	0	1036	1671
AKAP8L	0	0	0	1506
AKAP9	0	0	1476	1802
AKNA	124	0	0	2026
AKR1A1	0	876	2330	1592
AKR1B1	0	0	0	488
AKR1B10	0	0	0	1551
AKR1C1	0	0	0	1782
AKR1C3	0	0	364	2068
AKR1C4	0	1431	2269	0
AKR1D1	964	2008	0	1970
AKR7A2	606	0	2322	0
AKR7A3	0	2202	890	0
AKT1	0	1988	1574	0
AKT1S1	0	0	2204	2025
AKT2	0	1554	2398	1908
AKT3	0	0	0	1173
AKTIP	0	2208	0	0
ALAD	0	0	2237	1426
ALAS1	0	0	0	1820
ALAS2	0	2321	2003	1454
ALB	757	683	2292	1983
ALCAM	0	343	0	2012
ALDH16A1	0	0	1042	0
ALDH18A1	0	2205	0	0
ALDH1A1	0	750	2295	0
ALDH1A2	0	1443	758	0
ALDH1A3	0	1426	2291	0
ALDH1B1	0	649	1788	1345
ALDH1L1	0	0	708	1965
ALDH2	0	1452	2434	0
ALDH3A1	0	1431	471	1950
ALDH3A2	0	0	0	1949
ALDH3B1	0	0	2267	1920
ALDH3B2	0	0	0	918
ALDH4A1	0	0	0	1940
ALDH5A1	0	1917	2294	0
ALDH6A1	285	2187	880	1966
ALDH7A1	0	0	2399	0
ALDH8A1	0	0	0	1801
ALDH9A1	0	0	1344	489
ALDOA	0	0	0	0
ALDOB	0	1477	635	0
ALDOC	0	0	0	0
ALG1	0	1496	1603	539
ALG10B	363	371	706	0
ALG11	0	2063	1564	1906
ALG12	0	1998	0	1855
ALG13	0	0	2026	741
ALG14	0	0	0	1910
ALG2	0	2034	1205	0
ALG3	0	0	0	1768
ALG5	0	1129	324	2009
ALG6	0	0	2255	1374
ALG8	326	0	2378	0
ALG9	876	2027	2013	0
ALK	0	2343	0	341
ALKBH1	0	0	0	1615
ALKBH2	800	0	1943	0
ALKBH3	0	0	0	0
ALKBH4	742	0	2266	589
ALKBH5	0	0	317	0
ALKBH6	98	0	0	1897
ALKBH7	0	0	2162	0
ALKBH8	0	0	2203	0
ALLC	0	762	1476	1103
ALMS1	0	2017	701	1295
ALOX12	0	1185	0	0
ALOX12B	0	516	2227	0
ALOX15	0	0	1996	1917
ALOX15B	0	1951	741	929
ALOX5	0	0	1768	0
ALOX5AP	0	0	677	1955
ALOXE3	0	0	1042	0
ALPI	0	140	0	0
ALPK1	0	1980	0	0
ALPK3	0	2288	0	0
ALPL	0	1142	0	0
ALPP	0	2206	597	2021
ALPPL2	0	85	2207	0
ALS2	0	2374	1942	1525
ALS2CL	0	0	2313	0
ALS2CR11	0	838	0	92
ALS2CR12	0	0	0	666
ALS2CR4	1132	0	1901	252
ALS2CR8	0	2083	43	0
ALX3	0	0	0	1492
ALX4	414	0	2431	592
AMAC1	0	1603	1437	1124
AMAC1L2	458	1951	2018	1938
AMACR	0	2105	2086	1325
AMBN	0	0	0	1987
AMBP	629	2372	0	1448
AMD1	0	449	2107	2035
AMDHD1	0	1244	0	0
AMDHD2	0	654	0	0
AMELX	0	2318	186	1707
AMELY	0	1843	0	0
AMFR	0	0	2232	0
AMH	0	0	0	1919
AMHR2	0	0	0	1983
AMICA1	605	162	0	0
AMIGO1	0	1939	0	1422
AMIGO2	0	1701	1383	1045
AMIGO3	0	0	0	0
AMMECR1	0	1035	1037	1506
AMMECR1L	0	0	1261	1257
AMN	0	0	1154	308
AMN1	0	0	0	388
AMOT	0	0	770	0
AMOTL1	248	953	1641	1765
AMOTL2	0	596	460	1446
AMPD1	0	0	1428	0
AMPD2	661	1764	1134	1798
AMPD3	0	2341	0	1814
AMPH	0	2135	0	318
AMT	0	0	0	1411
AMY1C	0	835	0	1410
AMY2B	89	0	0	0
AMZ1	0	421	0	1943
AMZ2	0	0	1089	1344
ANAPC1	0	616	2118	0
ANAPC10	0	623	1694	561
ANAPC11	1102	0	0	675
ANAPC13	0	2232	2290	0
ANAPC2	0	56	0	1143
ANAPC4	384	0	0	0
ANAPC5	0	1598	1580	340
ANAPC7	0	0	0	0
ANG	0	511	0	0
ANGEL1	0	0	746	0
ANGEL2	0	0	0	1034
ANGPT1	0	1910	0	0
ANGPT2	0	0	2446	1750
ANGPT4	0	597	0	2030
ANGPTL1	0	1299	0	2011
ANGPTL2	0	0	0	978
ANGPTL3	1085	626	2065	2044
ANGPTL4	0	1171	2286	892
ANGPTL5	409	952	1708	0
ANGPTL6	405	1691	0	258
ANGPTL7	0	359	0	0
ANK1	0	0	2328	670
ANK2	0	0	1632	0
ANK3	0	0	801	1407
ANKDD1A	0	0	1043	0
ANKFN1	474	577	109	0
ANKFY1	0	2387	1398	0
ANKH	0	96	2210	432
ANKHD1	0	0	1486	2002
ANKK1	451	2321	2345	2036
ANKMY1	0	2204	1314	1817
ANKMY2	0	0	0	971
ANKRA2	0	0	0	2062
ANKRD1	0	1017	0	942
ANKRD10	0	0	0	1952
ANKRD11	0	863	634	530
ANKRD12	518	0	0	0
ANKRD13A	0	0	1335	1700
ANKRD13B	0	0	0	135
ANKRD13C	0	0	1352	1918
ANKRD13D	0	1206	1671	1062
ANKRD16	0	0	2454	734
ANKRD17	0	0	0	2017
ANKRD19	0	1746	1218	0
ANKRD2	0	258	0	0
ANKRD22	0	1601	339	0
ANKRD23	0	0	107	1992
ANKRD26	0	0	199	1857
ANKRD27	0	2166	2295	350
ANKRD28	0	0	1901	1164
ANKRD29	0	1489	0	0
ANKRD30A	0	0	1337	193
ANKRD32	0	0	0	0
ANKRD33	832	989	0	1897
ANKRD35	777	465	0	0
ANKRD36	0	538	1901	0
ANKRD37	0	568	0	1067
ANKRD39	194	2268	1001	0
ANKRD40	0	0	1977	342
ANKRD42	123	1578	0	0
ANKRD43	0	0	0	1702
ANKRD44	0	791	2436	0
ANKRD45	653	1288	216	1314
ANKRD46	0	1690	0	744
ANKRD49	0	0	0	0
ANKRD5	0	0	1901	0
ANKRD50	0	0	0	0
ANKRD53	0	2057	1809	0
ANKRD54	39	0	519	0
ANKRD55	0	0	621	0
ANKRD57	0	1532	1772	615
ANKRD6	0	1315	1901	0
ANKRD7	0	0	0	720
ANKRD9	0	0	2344	0
ANKS1A	0	0	0	0
ANKS1B	0	0	0	924
ANKS3	0	0	0	0
ANKS4B	0	0	0	0
ANKS6	0	333	1614	0
ANKZF1	0	1838	0	1585
ANLN	0	1617	214	2031
ANP32A	369	2251	2360	0
ANP32B	1125	690	873	0
ANP32C	986	0	1281	0
ANP32D	0	2209	907	2045
ANP32E	0	1010	0	1532
ANPEP	0	842	2293	1503
ANTXR1	0	2296	159	1381
ANTXR2	0	0	0	0
ANUBL1	971	1505	0	0
ANXA1	0	1939	0	0
ANXA10	1023	1486	0	0
ANXA11	0	0	785	1186
ANXA13	0	719	0	1704
ANXA2	0	2241	0	1835
ANXA3	0	312	2323	375
ANXA4	0	736	1922	1548
ANXA5	0	1931	0	1664
ANXA6	0	2064	1901	642
ANXA7	0	0	0	0
ANXA9	854	1980	0	1532
AOAH	421	0	0	1942
AOC2	904	49	576	1502
AOC3	0	0	0	89
AOF2	1	0	2341	1986
AOX1	0	2200	0	1316
AP1B1	722	2046	0	0
AP1G1	0	0	0	2059
AP1G2	0	0	0	1988
AP1GBP1	0	0	1901	1660
AP1M1	0	1360	0	0
AP1M2	0	1176	375	1969
AP1S1	0	0	2358	821
AP1S2	0	1750	980	0
AP1S3	0	0	2456	0
AP2A1	0	0	0	0
AP2A2	0	0	0	2029
AP2B1	0	0	0	0
AP2M1	0	0	0	1421
AP2S1	0	0	0	0
AP3B1	0	1022	2282	529
AP3B2	0	0	1892	0
AP3D1	0	1837	1153	0
AP3M1	887	1135	0	0
AP3M2	243	2086	2396	1399
AP3S1	521	0	0	2035
AP3S2	0	2085	0	1856
AP4B1	27	1705	0	2065
AP4E1	0	1040	2034	1619
AP4M1	241	739	0	745
AP4S1	0	2097	0	0
APAF1	0	0	923	0
APBA1	0	368	0	0
APBA2	0	0	265	0
APBA3	0	2062	749	1861
APBB1	0	545	0	1035
APBB1IP	294	2236	2071	1410
APBB2	0	0	0	1428
APBB3	0	0	0	0
APC	0	0	0	0
APC2	0	2234	233	1815
APCDD1	0	0	885	1492
APCDD1L	0	1282	0	1475
APCS	0	1444	0	729
APEH	0	0	34	452
APEX1	0	1377	0	1387
APEX2	0	0	0	1798
APH1A	358	0	0	2007
APH1B	0	1521	1725	1623
API5	0	0	1628	1100
APIP	0	2240	0	0
APITD1	0	712	1243	0
APLN	0	0	0	762
APLP1	0	2297	0	0
APLP2	0	0	2347	0
APOA1	0	0	1971	0
APOA1BP	0	1106	0	1810
APOA2	0	0	945	2005
APOA4	0	1456	0	1795
APOA5	0	0	0	0
APOB	0	1889	1481	1445
APOB48R	0	0	753	1834
APOBEC1	0	2267	1476	1741
APOBEC2	0	477	0	0
APOBEC3A	0	0	1254	1767
APOBEC3B	0	1945	0	0
APOBEC3C	0	988	0	609
APOBEC3D	49	0	0	0
APOBEC3F	0	0	0	0
APOBEC3G	0	619	2398	0
APOBEC3H	0	1149	0	1921
APOBEC4	0	1418	0	2006
APOC1	0	963	0	0
APOC2	0	1757	14	388
APOC3	0	2279	0	1404
APOC4	706	0	2218	1911
APOD	0	0	0	1910
APOE	0	0	1136	2061
APOF	0	2279	401	1174
APOH	0	0	0	0
APOL1	0	1901	0	1546
APOL2	0	0	0	0
APOL3	0	2255	794	229
APOL4	0	0	2429	0
APOL5	0	0	1476	0
APOL6	0	1587	0	0
APOLD1	0	0	1891	1400
APOM	0	0	441	1989
APOO	0	0	0	0
APOOL	0	1996	2335	1984
APP	544	0	1447	0
APPBP2	0	1700	1204	889
APPL1	0	2286	610	1014
APPL2	0	0	0	252
APRT	0	1113	1314	919
APTX	0	0	1476	1478
AQP1	1124	0	2106	1252
AQP10	0	1913	0	869
AQP11	0	0	795	0
AQP12A	181	1480	0	1990
AQP2	0	831	0	0
AQP3	0	0	2006	1437
AQP4	0	0	0	0
AQP5	0	2175	1068	0
AQP6	0	1294	2268	0
AQP7	0	102	0	655
AQP8	0	0	2117	0
AQP9	0	2292	1231	0
AQR	0	0	0	169
AR	0	0	0	0
ARAF	0	2130	2147	5
ARC	0	0	146	1301
ARCN1	0	334	0	830
ARD1A	423	0	1476	149
AREG	0	0	0	2061
ARF1	0	0	342	0
ARF3	0	0	1325	0
ARF4	0	1433	0	1969
ARF5	0	0	0	0
ARF6	0	2242	0	0
ARFGAP1	0	0	0	0
ARFGAP2	0	2252	0	0
ARFGAP3	959	0	1411	0
ARFGEF1	0	0	0	1639
ARFGEF2	0	578	327	0
ARFIP1	0	0	2312	0
ARFIP2	0	1014	0	1819
ARFRP1	0	0	0	1860
ARG1	0	1555	1901	1529
ARG2	0	0	0	0
ARGLU1	0	1184	85	0
ARHGAP1	0	0	0	1460
ARHGAP10	0	0	0	1439
ARHGAP11A	0	0	301	2004
ARHGAP12	0	1277	2154	0
ARHGAP15	0	0	584	69
ARHGAP17	0	2058	0	0
ARHGAP18	0	25	0	2018
ARHGAP19	0	2098	329	0
ARHGAP20	158	0	0	0
ARHGAP21	0	1964	0	0
ARHGAP22	1068	702	0	1189
ARHGAP24	0	871	0	0
ARHGAP25	0	0	0	1540
ARHGAP26	0	0	1976	914
ARHGAP27	0	2211	0	1816
ARHGAP28	0	1886	1771	0
ARHGAP29	0	0	0	1137
ARHGAP30	0	1600	929	272
ARHGAP4	0	0	0	0
ARHGAP5	0	0	0	495
ARHGAP6	0	0	0	0
ARHGAP8	0	2270	0	566
ARHGAP9	671	0	0	0
ARHGDIA	0	0	1252	0
ARHGDIB	0	0	0	1077
ARHGDIG	311	2080	0	0
ARHGEF1	0	0	0	1301
ARHGEF10	0	0	283	0
ARHGEF10L	939	0	1311	0
ARHGEF11	0	2389	517	0
ARHGEF12	0	2185	0	1120
ARHGEF15	0	0	0	0
ARHGEF16	0	1625	0	0
ARHGEF17	0	221	919	1986
ARHGEF18	0	0	0	0
ARHGEF19	0	1214	0	178
ARHGEF2	0	947	211	485
ARHGEF3	425	2192	0	2051
ARHGEF4	0	2134	2135	1858
ARHGEF5	0	468	0	0
ARHGEF6	0	0	0	0
ARHGEF7	0	0	2305	1798
ARHGEF9	0	1950	0	928
ARID1A	0	1626	188	0
ARID1B	0	1448	0	1966
ARID2	0	1325	0	1911
ARID3A	0	1649	867	0
ARID3B	0	2131	831	1989
ARID4A	0	1070	0	1069
ARID4B	0	1272	1321	1454
ARID5A	0	377	2448	0
ARID5B	0	0	1901	464
ARIH1	0	0	2092	0
ARIH2	0	0	0	0
ARL1	0	0	394	1554
ARL10	0	1574	0	42
ARL11	0	560	650	1908
ARL13B	0	1411	2229	0
ARL14	0	1681	0	0
ARL15	0	0	0	0
ARL17P1	0	0	1476	1591
ARL2	0	0	2079	0
ARL2BP	0	0	0	0
ARL3	0	0	799	0
ARL4A	0	0	1870	162
ARL4C	0	0	2200	541
ARL4D	0	0	0	1863
ARL5A	0	1387	1863	999
ARL5B	0	0	0	1950
ARL6	0	1603	2094	0
ARL6IP1	0	0	285	0
ARL6IP4	901	2251	88	1688
ARL6IP5	0	0	2116	0
ARL6IP6	268	0	1895	0
ARL8A	778	0	2443	0
ARL8B	0	1664	0	2006
ARL9	0	0	1218	1515
ARMC1	0	0	0	1837
ARMC10	935	2215	0	0
ARMC2	0	0	1972	1161
ARMC4	0	0	1551	896
ARMC5	0	0	0	0
ARMC6	629	2254	0	1958
ARMC7	0	1893	1394	0
ARMC8	0	1481	0	0
ARMC9	0	471	0	0
ARMCX1	0	0	1245	0
ARMCX2	0	2003	575	0
ARMCX3	0	1753	318	0
ARMCX4	0	0	1901	517
ARMCX5	0	0	0	0
ARMCX6	0	0	1249	2062
ARMET	0	0	0	1189
ARNT	0	0	2245	1560
ARNT2	0	0	0	0
ARNTL	0	0	0	0
ARNTL2	0	2358	565	0
ARPC1A	0	2352	765	0
ARPC2	0	442	0	0
ARPC3	418	0	1901	1644
ARPC4	0	0	1237	0
ARPC5	0	1398	1891	0
ARPC5L	0	2032	779	741
ARPM1	0	1403	0	0
ARPP-21	0	0	1476	0
ARR3	0	0	0	1264
ARRB1	0	0	553	2060
ARRB2	0	0	2041	0
ARRDC1	963	0	0	0
ARRDC2	458	793	0	0
ARRDC3	0	0	0	0
ARRDC4	137	806	0	0
ARS2	534	1232	915	0
ARSA	0	0	830	0
ARSB	0	0	2189	1909
ARSD	0	0	0	0
ARSE	0	0	0	0
ARSF	0	2195	0	701
ARSG	570	0	0	0
ARSI	0	0	1720	1391
ARSJ	762	1072	0	0
ARSK	0	0	0	1820
ART1	0	0	0	0
ART3	0	626	2307	0
ART4	0	97	928	0
ART5	0	2142	731	0
ARTN	0	0	1842	1869
ARV1	0	0	0	0
ARVCF	0	0	0	1814
ARX	0	0	0	0
AS3MT	0	0	0	0
ASAH1	0	0	1878	0
ASAH2	0	491	0	1076
ASAM	0	2033	1943	2047
ASB1	0	0	1272	0
ASB10	0	0	0	2040
ASB11	0	107	0	1856
ASB12	0	0	0	0
ASB13	0	0	2305	0
ASB14	0	2225	371	0
ASB15	0	2267	1554	0
ASB16	0	0	0	0
ASB17	0	0	0	238
ASB2	0	1650	0	0
ASB3	92	0	1623	0
ASB4	0	0	0	1311
ASB5	0	526	0	0
ASB6	0	0	0	0
ASB7	0	1619	0	0
ASB8	0	2000	0	1965
ASB9	0	0	0	0
ASCC1	0	0	1526	618
ASCC2	0	0	0	0
ASCC3	0	1440	1725	1309
ASCL1	0	0	0	755
ASCL2	0	0	1551	596
ASCL3	0	1888	0	1212
ASF1A	0	1661	1126	0
ASF1B	0	1349	0	0
ASGR1	484	0	0	0
ASGR2	0	0	0	0
ASH1L	0	1755	0	1558
ASH2L	0	0	0	127
ASIP	0	2234	0	0
ASL	0	630	0	0
ASMT	0	1967	1719	817
ASMTL	0	1157	2048	492
ASNA1	0	0	0	1840
ASNS	0	0	1681	1949
ASNSD1	0	0	1377	0
ASPA	0	1613	0	0
ASPH	0	0	486	0
ASPHD1	0	297	1158	2033
ASPHD2	0	734	2242	1916
ASPM	0	1543	2370	0
ASPN	0	1058	0	1923
ASPSCR1	0	0	0	2051
ASRGL1	0	0	0	1405
ASS1	0	0	744	758
ASTE1	0	2175	1425	331
ASTL	374	636	0	1189
ASTN1	0	0	1901	0
ASTN2	0	0	0	304
ASXL1	0	2086	0	549
ASXL2	0	0	1828	1849
ASZ1	0	1245	0	0
ATAD1	0	1418	0	1696
ATAD2	0	0	2042	1957
ATAD3A	0	1413	1142	0
ATAD3B	0	727	0	0
ATAD5	0	524	0	0
ATCAY	869	1219	1804	1909
ATE1	0	2035	0	0
ATF1	0	1657	338	0
ATF2	0	0	0	469
ATF3	0	0	0	0
ATF4	0	0	365	274
ATF5	0	0	0	1600
ATF6	0	1697	2084	1235
ATF7	0	1532	883	1501
ATF7IP	0	0	1073	1947
ATF7IP2	0	0	0	0
ATG10	0	2120	1261	1616
ATG12	0	2159	0	795
ATG16L1	0	2346	0	0
ATG16L2	104	0	1669	0
ATG2B	0	149	2166	0
ATG3	769	2012	1911	0
ATG4A	0	0	657	0
ATG4B	0	1970	2013	0
ATG4C	541	0	0	1918
ATG4D	0	0	818	0
ATG5	0	0	0	2006
ATG7	0	0	1975	1682
ATG9A	0	0	0	0
ATG9B	386	205	0	0
ATHL1	0	459	2315	0
ATIC	0	1662	165	0
ATM	0	1352	0	0
ATMIN	1075	871	1554	0
ATN1	0	0	0	2040
ATOH1	285	0	0	938
ATOH7	90	0	0	1280
ATOH8	0	0	0	547
ATOX1	0	0	0	1867
ATP10A	440	0	0	1210
ATP10B	0	1971	2273	0
ATP10D	0	0	0	0
ATP11A	0	1557	150	1636
ATP11B	0	0	1901	1001
ATP11C	0	2163	222	264
ATP12A	0	435	2318	0
ATP13A1	1108	0	616	1191
ATP13A2	0	0	0	0
ATP13A3	0	1887	0	0
ATP13A4	0	0	1338	0
ATP13A5	0	238	1564	0
ATP1A1	0	1881	2252	2032
ATP1A2	0	0	1880	0
ATP1A3	610	470	0	1854
ATP1A4	0	1823	0	0
ATP1B1	0	0	793	2029
ATP1B2	0	1394	0	0
ATP1B3	0	0	2257	0
ATP1B4	0	1379	112	1492
ATP2A1	0	0	0	936
ATP2A2	0	0	0	1690
ATP2A3	0	0	1069	0
ATP2B1	0	0	2015	0
ATP2B2	0	1368	1723	0
ATP2B3	0	2190	0	0
ATP2B4	0	0	0	1746
ATP2C1	0	0	0	0
ATP2C2	0	0	2038	1992
ATP4A	0	0	0	0
ATP4B	0	2354	0	0
ATP5A1	0	0	2337	0
ATP5B	0	0	0	1862
ATP5C1	0	1443	70	1076
ATP5D	0	0	0	2010
ATP5E	0	1862	2428	1074
ATP5F1	0	2029	0	0
ATP5G1	0	0	0	0
ATP5G2	995	0	279	0
ATP5G3	0	0	0	0
ATP5H	0	0	0	2026
ATP5I	0	142	0	1200
ATP5J	776	0	1178	0
ATP5J2	0	0	1878	2026
ATP5L	0	1682	0	2026
ATP5O	0	0	266	0
ATP5S	0	0	0	386
ATP6AP1	0	0	2356	1686
ATP6AP2	0	0	0	0
ATP6V0A1	0	0	0	0
ATP6V0A2	0	2237	1484	1614
ATP6V0A4	0	0	547	0
ATP6V0B	0	1391	1311	0
ATP6V0C	0	0	1481	0
ATP6V0D1	0	1700	2402	0
ATP6V0D2	0	1464	0	1283
ATP6V0E1	0	713	2092	209
ATP6V0E2	0	1668	1172	0
ATP6V1A	0	0	0	0
ATP6V1B1	0	0	0	0
ATP6V1B2	0	158	0	0
ATP6V1C1	0	0	0	0
ATP6V1C2	0	92	1417	1207
ATP6V1D	0	0	536	2022
ATP6V1E1	0	2285	0	0
ATP6V1E2	30	0	0	0
ATP6V1F	0	2190	0	0
ATP6V1G1	0	0	0	1808
ATP6V1G2	0	753	0	0
ATP6V1G3	746	129	0	311
ATP6V1H	0	0	2312	0
ATP7A	0	0	1905	0
ATP7B	0	0	0	1364
ATP8A1	0	168	1243	0
ATP8A2	0	959	415	1619
ATP8B1	0	0	0	0
ATP8B2	0	0	0	0
ATP8B3	0	0	0	1055
ATP8B4	727	0	974	0
ATP9A	0	0	2328	159
ATP9B	0	267	0	0
ATPAF1	0	0	2019	2009
ATPAF2	0	0	0	1546
ATPBD3	0	1844	0	0
ATPBD4	0	1856	1476	0
ATPIF1	0	0	0	0
ATR	0	2358	0	510
ATRN	0	0	0	0
ATRNL1	0	0	1773	0
ATRX	0	0	0	648
ATXN1	0	0	1681	0
ATXN10	0	0	0	480
ATXN2	0	1910	2316	0
ATXN2L	1163	18	2068	1246
ATXN3	0	1209	1590	0
ATXN7	0	1508	0	1535
ATXN7L1	0	1971	0	0
ATXN7L2	0	0	0	0
AUH	0	0	1373	0
AUP1	0	759	0	0
AURKA	0	754	1889	0
AURKAIP1	215	448	2080	0
AURKB	0	709	93	1249
AURKC	0	0	0	0
AUTS2	0	0	1451	0
AVEN	0	0	1477	0
AVIL	0	0	1166	0
AVP	0	2084	1071	0
AVPI1	0	1997	0	0
AVPR1A	0	0	0	1288
AVPR1B	0	573	0	880
AVPR2	1148	2012	0	82
AXIN1	0	0	0	0
AXIN2	0	0	0	0
AXL	0	0	0	0
AXUD1	532	84	1476	1203
AZGP1	0	2256	0	1032
AZI1	0	659	2246	346
AZI2	0	0	0	540
AZIN1	0	0	1878	199
AZU1	0	1386	0	0
B2M	0	0	94	1663
B3GALNT1	1157	0	1793	0
B3GALNT2	0	0	1782	0
B3GALT1	0	2212	0	0
B3GALT2	0	0	1875	0
B3GALT4	0	845	0	0
B3GALT5	0	0	2370	0
B3GALT6	600	577	2327	0
B3GALTL	0	0	0	0
B3GAT1	0	0	2302	335
B3GAT2	367	0	0	171
B3GAT3	0	0	0	0
B3GNT2	0	1937	1901	0
B3GNT3	0	0	0	0
B3GNT4	0	1838	1707	0
B3GNT5	0	2222	2355	0
B3GNT6	52	206	0	1192
B3GNT7	564	1794	0	0
B3GNT8	0	0	0	0
B3GNTL1	0	1812	1901	2011
B4GALNT1	0	1667	0	0
B4GALNT2	98	1818	903	2047
B4GALNT3	0	0	512	399
B4GALNT4	954	0	1319	0
B4GALT1	0	1528	691	0
B4GALT2	0	2251	669	0
B4GALT3	0	1278	2318	629
B4GALT4	0	0	1677	494
B4GALT5	0	0	1643	363
B4GALT6	0	0	2204	0
B4GALT7	0	1395	1043	0
BAALC	0	1791	0	0
BAAT	0	897	2137	0
BACE1	0	1343	0	1632
BACE2	0	0	0	0
BACH1	0	0	0	1042
BACH2	0	1995	2248	0
BAD	923	1773	0	0
BAG1	0	0	654	1823
BAG2	0	148	1704	178
BAG3	0	0	0	0
BAG4	915	1958	2202	1020
BAG5	0	0	0	695
BAGE	1027	0	754	0
BAGE4	0	606	0	604
BAHD1	0	1433	1718	112
BAI1	0	1079	2334	0
BAI2	0	0	0	0
BAI3	0	0	31	0
BAIAP2	0	1203	1221	0
BAIAP2L1	0	952	0	0
BAIAP2L2	0	0	1194	0
BAIAP3	0	1776	0	853
BAK1	0	0	1595	324
BAMBI	0	0	0	0
BANF1	0	0	0	1290
BANK1	0	0	2114	204
BANP	0	2199	254	0
BAP1	1112	0	0	0
BARD1	0	0	0	0
BARHL1	942	1122	2180	1764
BARHL2	271	0	0	1942
BARX1	0	0	0	0
BARX2	0	0	1928	1542
BASP1	0	2357	0	0
BAT1	487	0	1476	2027
BAT2	0	870	1476	0
BAT2D1	499	921	0	0
BAT3	0	0	0	0
BAT4	0	1133	1952	0
BAT5	0	0	45	0
BATF	0	0	0	0
BATF2	0	2211	0	0
BAX	0	1950	516	0
BAZ1A	0	655	0	1138
BAZ1B	0	1007	293	299
BAZ2A	0	0	0	0
BAZ2B	0	0	0	2060
BBC3	0	0	0	0
BBOX1	0	612	0	1049
BBS1	0	1295	2093	1135
BBS10	0	0	951	1199
BBS12	206	2209	0	1905
BBS2	0	0	2445	1907
BBS4	0	1546	486	348
BBS5	0	0	49	0
BBS7	0	2094	1911	0
BBS9	0	555	0	0
BBX	0	0	2206	596
BCAM	0	0	0	0
BCAN	0	0	704	0
BCAP29	0	0	0	0
BCAP31	0	0	0	0
BCAR1	0	0	0	0
BCAR3	900	0	1877	0
BCAS1	0	1785	0	1118
BCAS2	0	0	1087	0
BCAS3	0	0	0	2015
BCAS4	0	0	0	0
BCAT1	0	0	0	701
BCAT2	0	0	0	0
BCCIP	0	1673	1163	0
BCHE	1080	0	1766	0
BCKDHA	646	1911	0	1371
BCKDHB	0	0	1873	1869
BCKDK	0	0	1148	0
BCL10	0	0	1495	1599
BCL11A	0	835	1984	0
BCL11B	0	0	1421	1123
BCL2	0	0	1309	0
BCL2A1	907	0	0	143
BCL2L1	0	0	1759	1453
BCL2L10	0	0	2354	1658
BCL2L11	0	2160	0	0
BCL2L12	0	0	1298	1823
BCL2L13	0	0	558	1575
BCL2L14	0	0	2365	497
BCL2L2	0	0	2360	1324
BCL3	0	1890	0	751
BCL6	0	0	692	0
BCL6B	190	243	1206	1073
BCL7A	0	0	792	0
BCL7B	0	0	0	322
BCL9	0	0	0	0
BCL9L	0	0	1705	0
BCLAF1	0	0	0	0
BCMO1	0	1817	1476	2029
BCOR	0	0	1049	0
BCORL1	0	0	0	824
BCORL2	0	1575	1294	403
BCR	0	0	0	0
BCS1L	0	2129	1708	336
BDH1	0	0	0	0
BDH2	0	0	835	586
BDKRB1	0	1780	0	2021
BDKRB2	0	1059	1409	0
BDNF	0	1919	0	0
BDP1	173	0	0	0
BECN1	0	0	0	0
BEST1	0	0	0	1028
BEST2	0	0	0	0
BEST3	0	1918	0	0
BEST4	0	2022	0	0
BET1	0	0	1113	1922
BET1L	0	0	0	644
BEX1	0	0	2256	0
BFAR	0	0	0	0
BFSP1	0	0	0	0
BFSP2	0	2191	1844	62
BGLAP	0	0	0	0
BGN	0	0	1421	0
BHLHB9	0	0	1988	0
BHMT	0	67	1104	1304
BHMT2	741	0	2354	1702
BICD1	0	0	0	0
BICD2	0	0	2208	0
BID	0	1311	0	0
BIK	0	0	0	335
BIN1	0	432	576	0
BIN2	632	1530	1773	2038
BIN3	0	310	0	1667
BIRC2	0	0	1129	1820
BIRC3	0	1640	0	1358
BIRC5	0	1345	948	0
BIRC6	269	0	1867	685
BIRC7	0	0	2207	0
BIRC8	325	2163	0	0
BIVM	0	0	2249	0
BLCAP	0	0	1479	974
BLK	0	572	0	0
BLM	0	0	1768	0
BLMH	0	1684	1335	0
BLNK	695	1455	1707	815
BLOC1S1	0	270	2017	0
BLOC1S2	0	0	0	0
BLOC1S3	1033	1600	1952	0
BLVRA	0	0	1620	0
BLVRB	0	0	0	933
BLZF1	0	1767	2303	0
BMF	0	1227	0	47
BMI1	0	0	42	1273
BMP1	0	1880	1568	0
BMP10	0	749	0	0
BMP15	0	211	0	0
BMP2	0	0	2202	2017
BMP2K	0	852	0	0
BMP3	0	0	2402	1866
BMP4	0	0	0	975
BMP5	0	0	0	148
BMP6	0	0	457	0
BMP7	0	0	0	1198
BMP8A	0	0	0	541
BMP8B	0	719	1457	0
BMPER	0	2136	0	1057
BMPR1A	0	1891	2121	0
BMPR1B	0	50	1765	0
BMPR2	0	0	1951	1510
BMS1	0	2189	2318	0
BMX	401	0	0	0
BNC1	0	0	0	0
BNC2	0	0	1901	941
BNIP1	0	0	0	0
BNIP2	0	0	1468	0
BNIP3	0	0	0	0
BNIP3L	0	367	1262	1865
BNIPL	892	0	0	0
BOC	881	0	136	0
BOK	0	2300	130	0
BOLA1	0	0	1247	0
BOLA2	0	1488	1644	1416
BOLA3	197	0	1720	1312
BOLL	456	0	2428	0
BOP1	0	0	0	0
BPESC1	0	1952	1476	0
BPGM	0	0	0	0
BPHL	0	2118	1387	0
BPI	0	64	1859	0
BPIL1	0	0	40	2047
BPIL2	668	1576	1225	0
BPIL3	0	0	450	212
BPNT1	0	0	0	2056
BPTF	0	2100	2377	1521
BPY2	0	0	1854	0
BRAF	0	2256	100	0
BRAP	380	980	0	1401
BRCA1	0	0	2139	0
BRCA2	0	0	0	0
BRCC3	0	0	1476	2032
BRD1	999	0	0	0
BRD2	0	555	0	1215
BRD3	0	0	0	0
BRD4	0	0	0	726
BRD7	0	2317	2069	0
BRD8	0	318	782	1866
BRD9	0	816	0	1246
BRDT	0	506	392	0
BRE	0	0	0	0
BRF1	0	0	0	128
BRF2	0	0	2012	0
BRI3	0	0	1865	1923
BRI3BP	898	0	128	0
BRIP1	0	0	1185	359
BRMS1	0	0	1476	0
BRMS1L	0	0	1326	1969
BRP44	1045	2031	1014	0
BRP44L	0	0	1901	265
BRPF1	0	0	2301	0
BRPF3	0	0	1784	1440
BRS3	0	140	908	0
BRSK1	0	0	428	0
BRSK2	0	0	0	0
BRUNOL5	978	2036	954	0
BRUNOL6	92	0	1476	1825
BRWD1	0	0	1263	0
BRWD2	0	0	0	0
BRWD3	0	105	2304	984
BSCL2	0	0	0	262
BSDC1	827	1944	0	0
BSG	0	1231	0	0
BSN	0	0	0	0
BSND	0	0	933	0
BSPRY	0	148	2149	1982
BST1	0	0	2238	0
BST2	0	1657	0	0
BTAF1	0	508	0	0
BTBD1	0	0	2011	0
BTBD10	0	0	330	1197
BTBD11	0	1876	11	2061
BTBD12	473	0	1910	0
BTBD16	0	974	1877	0
BTBD3	0	0	60	0
BTBD6	0	0	1363	0
BTBD7	0	0	1476	0
BTBD8	0	0	0	1449
BTBD9	0	0	0	0
BTC	0	0	2114	820
BTD	0	0	0	0
BTF3	0	2089	2067	1215
BTF3L4	0	256	10	1196
BTG1	0	0	329	1292
BTG2	0	0	0	1260
BTG3	0	0	0	0
BTG4	0	0	0	1211
BTK	0	443	1775	1400
BTLA	0	1131	0	1650
BTN1A1	0	260	0	0
BTN2A1	0	0	0	0
BTN2A2	0	0	0	0
BTN2A3	0	522	1242	556
BTN3A1	0	0	0	0
BTN3A2	0	0	0	0
BTN3A3	0	1763	0	0
BTNL2	0	1799	1771	1334
BTNL3	0	0	191	1869
BTNL8	0	1963	0	1481
BTNL9	0	788	0	1619
BTRC	0	0	0	1950
BUB1	0	2312	0	1383
BUB1B	0	181	1227	429
BUB3	0	0	1026	1605
BUD13	873	0	2430	0
BUD31	0	1685	438	0
BVES	0	1307	0	1461
BYSL	0	2389	2199	0
BZRAP1	0	2342	2455	2022
BZW1	0	553	0	1194
BZW2	0	0	2076	973
C10orf10	0	655	0	0
C10orf107	0	84	2137	1837
C10orf11	0	77	1161	1592
C10orf110	997	0	1901	1643
C10orf111	0	1122	0	1643
C10orf116	1090	1819	1476	0
C10orf118	0	0	2363	489
C10orf119	0	2001	2245	0
C10orf12	6	0	725	0
C10orf125	0	1605	0	722
C10orf137	148	0	755	1495
C10orf26	0	2372	3	1942
C10orf28	1042	1623	1901	0
C10orf32	227	0	1899	527
C10orf35	0	0	0	1193
C10orf46	0	2269	0	1385
C10orf47	0	1864	403	768
C10orf53	0	1122	923	0
C10orf57	956	1004	1901	660
C10orf58	1170	1610	1319	0
C10orf62	0	1863	1954	1491
C10orf67	0	1621	0	1194
C10orf68	0	2191	1476	0
C10orf72	134	0	354	106
C10orf76	153	1428	1836	1525
C10orf78	0	1598	2365	0
C10orf79	0	973	2429	0
C10orf81	0	696	1476	0
C10orf82	0	1122	411	1765
C10orf88	863	0	1159	1347
C10orf91	0	1375	0	145
C10orf92	817	665	1014	1643
C10orf95	0	1246	0	1980
C11orf1	0	1543	2405	0
C11orf10	145	0	2260	583
C11orf16	232	1538	326	2000
C11orf17	434	0	1901	2000
C11orf2	773	55	1771	414
C11orf24	205	2002	1538	2003
C11orf30	0	1863	430	0
C11orf31	757	1601	0	0
C11orf35	0	952	1646	211
C11orf40	0	1302	0	0
C11orf42	956	1981	0	1933
C11orf45	0	1963	363	1491
C11orf46	0	0	0	0
C11orf48	32	0	1526	174
C11orf49	0	0	0	1259
C11orf51	0	901	0	1837
C11orf52	0	0	0	1053
C11orf54	0	2037	0	1255
C11orf57	134	2312	0	1383
C11orf58	941	1873	1105	0
C11orf59	0	347	1647	0
C11orf61	0	0	1890	1999
C11orf63	0	790	0	0
C11orf66	0	1322	1785	0
C11orf67	0	2168	1771	1989
C11orf68	112	1384	0	1672
C11orf70	1043	1846	814	0
C11orf71	1143	0	0	145
C11orf73	0	0	0	0
C11orf74	0	0	0	747
C11orf75	29	684	1476	0
C11orf9	0	2271	0	0
C12orf10	58	1815	1879	69
C12orf11	0	1908	1774	1304
C12orf12	0	968	0	0
C12orf23	86	0	2089	84
C12orf24	0	0	1901	1588
C12orf26	0	0	1476	0
C12orf29	1014	2252	1901	0
C12orf32	0	0	229	1836
C12orf34	0	19	8	523
C12orf35	0	0	1901	2000
C12orf39	0	0	14	0
C12orf4	0	0	566	0
C12orf41	0	0	1476	724
C12orf42	0	1691	1635	0
C12orf43	0	0	0	0
C12orf44	908	0	1720	937
C12orf45	0	0	2015	0
C12orf47	1016	0	973	1788
C12orf48	0	0	979	44
C12orf49	0	0	2338	0
C12orf5	0	381	1755	0
C12orf50	0	790	0	0
C12orf52	0	0	1901	0
C12orf53	0	214	1319	1492
C12orf54	0	1410	0	0
C12orf57	1042	319	0	38
C12orf59	0	1592	466	0
C12orf60	0	1066	0	0
C12orf62	0	836	1046	521
C12orf65	1073	1417	0	0
C13orf16	0	0	1943	1389
C13orf18	0	0	1771	0
C13orf23	0	55	1771	1382
C13orf26	0	1621	1831	0
C13orf27	0	89	1901	1837
C13orf28	0	2150	0	77
C13orf31	0	1528	1354	135
C13orf33	0	1410	1901	0
C13orf34	0	572	1476	0
C14orf1	1016	1241	376	384
C14orf101	894	1543	2429	612
C14orf102	0	1040	1943	0
C14orf104	0	0	1476	2006
C14orf105	0	1996	1847	0
C14orf106	149	2381	1901	2000
C14orf118	0	1001	2245	169
C14orf119	319	1450	0	0
C14orf126	0	340	2154	1997
C14orf129	0	0	693	0
C14orf132	0	1417	1901	984
C14orf135	0	0	1014	1954
C14orf138	0	0	1771	2035
C14orf139	0	0	1476	0
C14orf142	0	1864	1144	1491
C14orf143	0	1482	1476	1994
C14orf145	46	1607	1296	1648
C14orf147	0	0	1476	8
C14orf148	1128	0	2456	1756
C14orf149	0	0	12	0
C14orf153	941	146	259	1525
C14orf156	250	2305	1901	779
C14orf159	280	0	1842	120
C14orf162	0	0	1013	63
C14orf166	0	1396	0	2006
C14orf169	0	973	279	586
C14orf177	0	1122	0	1949
C14orf178	0	1880	0	0
C14orf179	0	0	200	0
C14orf2	0	0	0	1077
C14orf21	0	0	861	2066
C14orf28	79	347	955	0
C14orf39	625	2279	0	0
C14orf4	0	0	0	1641
C14orf43	0	1604	1885	1166
C14orf45	33	1280	1901	1027
C14orf48	0	0	1433	1478
C14orf50	0	2002	2334	0
C14orf79	0	1216	0	0
C14orf80	0	1854	2363	1465
C14orf93	0	0	194	1968
C15orf17	0	907	0	120
C15orf2	0	0	353	0
C15orf21	0	1601	0	0
C15orf23	0	0	0	115
C15orf24	1128	1882	1013	0
C15orf26	0	106	0	1143
C15orf27	0	154	0	174
C15orf29	0	0	1015	0
C15orf32	0	951	0	747
C15orf38	0	0	1940	709
C15orf39	381	265	0	0
C15orf40	0	1691	0	1525
C15orf41	0	1125	0	984
C15orf42	0	1122	2097	0
C15orf43	0	1617	1945	0
C15orf44	186	184	1019	0
C15orf48	0	0	0	1525
C15orf5	79	0	990	591
C15orf51	0	1410	0	0
C16orf3	0	1409	1476	1053
C16orf42	216	0	2183	1347
C16orf45	0	0	2434	0
C16orf46	0	2033	0	122
C16orf48	0	1465	1654	0
C16orf5	0	0	2346	294
C16orf52	692	701	0	1442
C16orf53	0	864	1901	2
C16orf54	0	2033	2320	1491
C16orf55	0	558	862	0
C16orf57	0	0	1476	0
C16orf58	0	1845	1994	174
C16orf59	0	1190	2391	4
C16orf61	0	0	1771	38
C16orf63	342	1404	1901	0
C16orf68	129	0	2456	775
C16orf7	329	2092	1015	1843
C16orf70	0	2124	0	0
C16orf71	0	2279	0	0
C16orf72	0	0	0	0
C16orf73	0	1601	2352	0
C16orf74	0	2142	1980	0
C16orf75	0	0	1476	0
C16orf78	0	2039	0	0
C16orf80	129	2072	1476	455
C17orf28	178	0	0	1993
C17orf37	0	0	2085	1836
C17orf39	0	648	1720	1180
C17orf42	0	302	1218	571
C17orf48	0	890	1019	1744
C17orf49	0	219	0	11
C17orf50	504	2191	1665	11
C17orf53	319	167	0	1547
C17orf55	0	1621	2290	0
C17orf56	0	0	1612	716
C17orf58	0	0	0	850
C17orf59	0	0	0	2064
C17orf61	0	61	774	0
C17orf62	0	199	1777	0
C17orf63	54	0	1901	0
C17orf64	0	2178	103	1152
C17orf68	23	0	435	1679
C17orf70	0	823	807	0
C17orf71	0	6	1901	0
C17orf74	0	2180	0	1385
C17orf75	0	0	1611	1951
C17orf76	225	0	2346	0
C17orf77	0	980	0	722
C17orf78	1143	2333	0	1592
C17orf79	0	0	2354	0
C17orf80	7	1012	1394	1453
C17orf81	0	0	1901	531
C17orf85	156	0	1476	0
C18orf1	1041	0	1773	0
C18orf10	1043	870	1476	388
C18orf19	0	0	2253	0
C18orf2	0	1409	1674	0
C18orf21	0	1815	2017	4
C18orf22	0	1623	1854	1160
C18orf25	0	0	712	722
C18orf45	54	0	1902	1464
C18orf54	196	0	0	1019
C18orf55	0	0	0	0
C18orf56	0	0	21	0
C18orf8	0	0	1112	0
C19orf10	0	0	0	0
C19orf12	0	901	0	1588
C19orf18	0	1568	1156	0
C19orf2	0	566	1476	0
C19orf20	0	1620	230	0
C19orf21	0	0	756	0
C19orf22	132	0	1476	1588
C19orf23	0	1122	0	2064
C19orf24	1015	757	0	1685
C19orf25	0	0	0	749
C19orf26	295	482	0	1980
C19orf28	0	1118	1773	721
C19orf30	1041	0	954	1750
C19orf33	0	1569	0	1672
C19orf39	112	0	1659	2019
C19orf40	0	804	2195	1962
C19orf42	0	0	971	2000
C19orf43	0	465	0	2010
C19orf44	997	1352	312	1385
C19orf46	510	1645	1218	0
C19orf47	145	0	0	348
C19orf48	188	264	0	0
C19orf50	73	2245	1828	0
C19orf51	0	1399	0	0
C19orf52	78	2315	398	2000
C19orf53	0	1004	0	615
C19orf54	0	1482	1888	1027
C19orf56	0	1247	1476	1202
C19orf57	0	0	0	106
C19orf59	773	1448	0	0
C19orf6	0	680	1952	1525
C1D	0	1163	2049	1786
C1GALT1	0	1083	0	0
C1GALT1C1	0	1767	0	0
C1QA	0	0	0	0
C1QB	0	2079	0	1301
C1QBP	0	0	2093	0
C1QC	931	1852	1613	262
C1QL1	0	0	0	374
C1QL2	80	0	0	0
C1QL3	578	0	40	721
C1QTNF1	0	2209	1065	1640
C1QTNF2	0	1934	0	1156
C1QTNF3	1072	1419	1452	0
C1QTNF5	185	2211	0	179
C1QTNF6	323	2321	0	0
C1QTNF7	601	2244	0	1120
C1QTNF9	1095	513	1806	1214
C1R	0	656	0	0
C1RL	0	1619	1725	0
C1S	563	0	0	1907
C1orf100	0	2178	1901	0
C1orf101	0	0	0	1650
C1orf103	0	0	1771	384
C1orf104	496	51	1946	0
C1orf105	0	2065	0	0
C1orf106	0	2354	0	0
C1orf107	0	0	1476	0
C1orf109	0	1140	1911	1144
C1orf110	656	2142	0	978
C1orf111	0	2152	1808	2010
C1orf112	0	0	0	1114
C1orf113	0	0	1476	2044
C1orf114	1015	0	354	1547
C1orf115	0	554	2435	1380
C1orf116	0	1801	2054	1304
C1orf122	41	48	2316	1525
C1orf123	0	2031	1239	0
C1orf124	174	594	1476	1767
C1orf128	149	1275	0	1195
C1orf129	0	0	1476	207
C1orf131	0	0	0	0
C1orf135	0	1897	1773	145
C1orf14	0	106	1940	539
C1orf144	0	0	1476	1588
C1orf151	0	0	11	0
C1orf156	0	0	1476	0
C1orf158	0	1601	489	0
C1orf159	0	2379	1476	748
C1orf162	302	1417	0	1039
C1orf163	0	0	1901	1592
C1orf168	0	790	2456	1672
C1orf172	0	1873	1939	1522
C1orf173	0	2285	515	1923
C1orf175	0	1510	1476	901
C1orf177	0	61	0	1198
C1orf182	0	746	0	0
C1orf183	0	1069	1901	2010
C1orf186	0	1399	37	424
C1orf190	0	1214	0	1962
C1orf192	0	2142	653	1
C1orf198	0	2333	499	0
C1orf201	0	1306	2183	1997
C1orf21	0	0	0	1525
C1orf210	0	518	0	412
C1orf212	0	436	1214	1912
C1orf213	0	0	2453	0
C1orf25	0	218	1899	1933
C1orf26	0	194	1687	0
C1orf27	8	170	941	106
C1orf31	0	737	0	1501
C1orf35	73	0	0	0
C1orf38	0	1973	2246	0
C1orf43	0	0	0	1918
C1orf49	0	1602	2456	0
C1orf50	868	0	0	0
C1orf51	153	0	0	1476
C1orf52	0	333	0	0
C1orf54	0	0	505	194
C1orf55	29	0	1618	0
C1orf56	0	827	2175	0
C1orf57	0	955	1955	0
C1orf58	115	593	1940	1525
C1orf59	0	0	2193	1834
C1orf61	0	2379	0	0
C1orf63	0	0	1901	1027
C1orf64	0	980	0	1522
C1orf66	0	1125	1901	0
C1orf69	68	0	1901	2000
C1orf74	250	1288	0	1962
C1orf77	0	2302	1901	573
C1orf83	0	2333	0	710
C1orf85	570	1012	0	0
C1orf86	0	0	446	2039
C1orf87	1144	1568	0	96
C1orf88	0	0	820	441
C1orf89	0	2300	1771	0
C1orf9	0	1966	1771	1782
C1orf91	356	0	0	0
C1orf92	93	1653	1929	1304
C1orf94	960	146	0	2054
C1orf95	150	0	1476	1769
C1orf96	0	1621	0	1054
C1orf97	278	333	1901	91
C2	0	2082	0	1250
C20orf103	390	445	1771	0
C20orf107	0	0	109	0
C20orf108	0	1121	0	1750
C20orf11	0	1465	1901	1232
C20orf111	0	0	1476	0
C20orf112	997	2034	1218	0
C20orf114	0	1621	2230	0
C20orf117	46	648	2246	513
C20orf12	0	0	531	1982
C20orf132	838	1404	48	0
C20orf135	0	25	1943	1297
C20orf141	0	1176	1721	1053
C20orf144	0	2137	0	1765
C20orf151	0	2153	29	0
C20orf152	0	1857	979	1386
C20orf160	0	1865	2144	1512
C20orf166	0	2180	2298	850
C20orf177	0	0	720	0
C20orf186	0	2334	1940	0
C20orf195	0	1379	0	0
C20orf196	1158	800	0	626
C20orf197	0	568	0	1592
C20orf20	693	1885	153	111
C20orf24	33	405	2412	0
C20orf26	82	1216	1280	1696
C20orf27	281	0	1019	1041
C20orf29	0	147	1854	1194
C20orf3	0	381	1019	592
C20orf30	1128	2001	1019	1269
C20orf4	0	1391	1476	0
C20orf43	0	0	1476	732
C20orf46	0	0	1476	1322
C20orf54	0	1965	389	1525
C20orf7	82	2095	1901	0
C20orf71	0	429	1164	0
C20orf72	137	0	2245	1463
C20orf79	195	2254	1672	850
C20orf85	0	1117	0	1782
C20orf94	0	2138	1813	1525
C20orf96	0	2037	0	2064
C21orf119	0	0	406	912
C21orf121	58	899	1720	0
C21orf2	227	0	0	0
C21orf33	1144	346	1661	0
C21orf45	2	0	972	0
C21orf56	281	0	12	0
C21orf57	329	0	1901	644
C21orf58	150	2033	0	0
C21orf59	115	0	0	384
C21orf62	0	0	0	0
C21orf63	0	342	756	1457
C21orf7	0	1586	1476	1053
C21orf70	146	491	0	0
C21orf91	0	1882	1538	1925
C22orf13	0	293	0	0
C22orf15	0	486	0	2054
C22orf23	0	2020	2405	0
C22orf25	0	0	1940	0
C22orf26	1147	2377	2334	0
C22orf28	0	1023	1901	1837
C22orf29	0	1560	0	0
C22orf30	0	2269	1592	1620
C22orf31	0	286	769	384
C22orf32	0	0	1795	723
C22orf33	0	2142	0	0
C22orf36	0	0	1901	85
C22orf9	0	0	2246	2000
C2CD2	0	1888	1133	0
C2CD2L	0	0	2161	0
C2orf15	0	881	0	1292
C2orf16	24	1428	0	1389
C2orf18	0	2102	1493	604
C2orf24	11	0	1943	0
C2orf28	0	2013	1476	341
C2orf29	0	0	1476	0
C2orf3	70	1801	154	719
C2orf34	0	1466	1476	0
C2orf39	0	0	0	0
C2orf40	0	1288	0	0
C2orf42	0	0	285	0
C2orf43	93	2031	0	455
C2orf44	0	0	1894	1195
C2orf47	0	0	1264	0
C2orf48	0	0	0	1837
C2orf49	11	872	775	19
C2orf50	0	1885	0	1987
C2orf51	0	105	0	0
C2orf53	960	19	0	0
C2orf7	113	2133	0	1489
C3	398	195	1021	1200
C3AR1	0	1869	1253	1201
C3orf1	0	1584	0	0
C3orf10	495	609	0	0
C3orf14	7	0	0	292
C3orf15	0	24	1672	0
C3orf17	0	2138	0	1390
C3orf18	0	929	1898	1492
C3orf19	0	0	2099	1525
C3orf20	0	2333	0	1837
C3orf21	0	0	0	1153
C3orf22	1042	77	0	0
C3orf23	0	0	1879	0
C3orf24	0	1122	1218	1237
C3orf25	0	1299	36	525
C3orf26	0	0	1994	1970
C3orf27	998	351	989	0
C3orf30	0	1966	0	0
C3orf31	0	0	1218	14
C3orf32	4	1424	1901	0
C3orf33	0	1617	0	1237
C3orf34	1041	405	1901	0
C3orf35	0	77	0	210
C3orf36	0	2279	0	0
C3orf37	0	0	1901	0
C3orf38	0	2236	0	598
C3orf39	0	2260	1294	0
C3orf45	0	1399	2429	0
C3orf52	41	558	1125	0
C3orf54	0	0	38	540
C3orf57	2	1705	20	0
C3orf58	0	1620	2190	0
C3orf59	35	1299	0	1971
C3orf62	0	2139	1620	1763
C3orf63	23	1210	2415	0
C3orf64	0	2292	1771	0
C4B	0	948	991	1202
C4BPA	0	1960	0	1400
C4BPB	0	1533	2355	0
C4orf14	998	0	0	158
C4orf17	0	342	0	850
C4orf19	0	2143	0	0
C4orf22	0	1604	0	1053
C4orf23	186	1348	1774	0
C4orf26	0	1410	0	850
C4orf27	0	1681	0	0
C4orf29	0	340	979	0
C4orf31	998	0	1014	0
C4orf32	433	1617	1115	0
C4orf33	0	0	0	573
C4orf34	0	0	1901	0
C4orf35	0	2223	1675	0
C4orf36	0	1276	2196	459
C4orf6	114	2150	0	0
C4orf7	0	1705	0	800
C5	1008	0	2343	0
C5AR1	0	650	0	93
C5orf13	0	0	1901	1591
C5orf15	0	0	2327	0
C5orf20	0	0	19	1159
C5orf22	0	0	0	0
C5orf23	300	0	1771	0
C5orf24	0	0	2405	1962
C5orf25	0	0	0	756
C5orf28	146	268	1127	626
C5orf30	0	2020	0	1380
C5orf32	0	1623	1798	237
C5orf33	693	0	1145	194
C5orf34	205	2258	2317	0
C5orf35	0	0	2183	0
C5orf36	430	0	2334	1501
C5orf38	0	558	832	626
C5orf4	0	0	529	1685
C6	0	0	2134	255
C6orf1	0	2152	1811	19
C6orf10	1014	194	0	0
C6orf105	496	0	1771	2000
C6orf106	0	0	0	2000
C6orf108	0	0	2334	0
C6orf118	0	2269	747	2052
C6orf120	65	1004	1901	0
C6orf125	0	1410	696	0
C6orf129	0	0	0	1145
C6orf130	0	268	1901	0
C6orf136	390	0	0	18
C6orf142	69	0	0	1525
C6orf145	0	0	2246	0
C6orf146	0	2371	0	0
C6orf15	0	1117	0	424
C6orf150	0	1303	1940	0
C6orf153	0	605	1912	1742
C6orf154	0	184	1771	0
C6orf155	0	1918	1476	0
C6orf162	0	0	1771	0
C6orf165	1143	0	1940	0
C6orf168	0	0	1805	0
C6orf170	0	1246	2328	0
C6orf192	894	0	2260	0
C6orf195	0	1602	415	1907
C6orf201	0	558	1943	646
C6orf203	496	2283	0	1410
C6orf204	423	1122	1564	1933
C6orf208	0	2191	1476	1986
C6orf211	24	0	0	0
C6orf218	0	1914	0	0
C6orf25	0	2279	0	1194
C6orf27	0	2297	1476	657
C6orf35	0	400	1313	1962
C6orf47	0	1996	0	106
C6orf48	0	1482	1476	1680
C6orf54	0	1842	1771	1052
C6orf57	0	0	138	604
C6orf58	182	2287	466	0
C6orf62	68	0	0	0
C6orf64	107	0	1771	0
C6orf70	0	0	850	1971
C6orf72	1138	0	1015	1334
C6orf81	0	1863	240	90
C6orf89	0	1292	0	937
C6orf97	0	1399	1901	0
C7	0	985	2162	1853
C7orf10	0	0	1476	1982
C7orf11	0	0	26	0
C7orf13	70	1543	1901	0
C7orf16	0	0	1771	1383
C7orf23	0	0	1901	0
C7orf25	499	1541	498	0
C7orf26	0	0	0	1304
C7orf27	0	0	0	0
C7orf28B	0	2046	1901	1193
C7orf29	0	128	213	1501
C7orf30	299	0	1901	0
C7orf31	0	1117	0	1279
C7orf33	0	1122	0	0
C7orf34	0	333	0	1107
C7orf36	0	1621	1901	1053
C7orf41	0	2033	0	0
C7orf42	113	0	1476	2000
[truncated: 13,730 more rows]
