# Supplementary material for: The self-organization model reveals systematic characteristics of aging
Source: Theor Biol Med Model. 2020 Mar 20;17:4. doi: 10.1186/s12976-020-00120-z (PMC7082995; doi:10.1186/s12976-020-00120-z)
Supplement: Supplementary file 5 — Additional file 5 : Table S7 data partition of gene expression profiles as well as the age (XLS 130 kb) [file 12976_2020_120_MOESM5_ESM.xls]

## Sheet: Table S7
dataset number	age(year)	data
36	23	1
6	78	1
3	58.9	1
32	21	1
32	22	1
35	48	1
32	21	1
32	23	1
1	70.1	1
36	39	1
3	70.1	1
32	21	1
17	42	1
35	32	1
35	17	1
32	22	1
24	81	1
14	49	1
32	22	1
29	81	1
1	61.8	1
13	84	1
37	22	1
1	63.7	1
2	62.5	1
32	21	1
35	89	1
9	85	1
37	45	1
22	42	1
28	64	1
24	99	1
3	62.5	1
32	21	1
19	55	1
25	77	1
21	46	1
3	55.7	1
35	46	1
18	50	1
32	22	1
20	90	1
36	41	1
12	27	1
26	69	1
32	20	1
2	70.6	1
2	68.8	1
22	52	1
37	28	1
35	29	1
2	60.2	1
12	22	1
1	61.3	1
24	68	1
9	88	1
2	52	1
34	48	1
32	19	1
3	65.9	1
1	65.4	1
35	17	1
37	48	1
1	44.4	1
3	58.6	1
37	16	1
35	40	1
18	22	1
17	48	1
2	69.8	1
34	47	1
23	78	1
24	66	1
2	58.9	1
10	63	1
24	86	1
1	63.1	1
35	20	1
24	91	1
3	50.4	1
21	47	1
1	52.3	1
25	68	1
13	93	1
36	55	1
24	94	1
24	70	1
14	49	1
32	21	1
35	26	1
9	69	1
35	18	1
1	62	1
32	20	1
37	43	1
36	39	1
14	83	1
36	38	1
34	43	1
12	27	1
37	40	1
2	70.6	1
13	82	1
34	20	1
1	66.1	1
12	24	1
24	74	1
24	72	1
6	80	1
37	56	1
32	21	1
32	20	1
13	49	1
32	19	1
37	42	1
32	22	1
37	45	1
37	95	1
17	26	1
2	72.1	1
1	59.5	1
20	61	1
29	22	1
2	53.5	1
34	58	1
34	41	1
32	22	1
14	69	1
13	91	1
12	21	1
3	47.6	1
19	57	1
30	68	1
37	41	1
22	68	1
35	56	1
3	51.3	1
37	47	1
32	22	1
3	65.4	1
25	81	1
29	63	1
35	42	1
2	66	1
13	78	1
26	77	1
14	84	1
34	24	1
37	90	1
18	51	1
32	22	1
1	51.3	1
1	64.1	1
34	82	1
17	47	1
32	21	1
1	72.6	1
14	34	1
1	51	1
12	22	1
23	86	1
32	22	1
2	72.6	1
8	102	1
1	61	1
24	78	1
29	51	1
1	49.4	1
37	18	1
2	62.6	1
36	40	1
15	63	1
15	78	1
32	19	1
22	52	1
21	39	1
14	86	1
34	26	1
14	21	1
5	73	1
34	41	1
36	48	1
33	71	1
3	54.4	1
35	18	1
3	65.4	1
16	37	1
32	15	1
32	17	1
17	46	1
35	16	1
13	86	1
3	66.1	1
3	59.3	1
24	87	1
37	24	1
36	82	1
29	68	1
36	47	1
1	61	1
2	54.7	1
1	66	1
1	69.8	1
32	20	1
18	29	1
17	61	1
2	64.1	1
24	81	1
24	81	1
13	48	1
16	10	1
32	19	1
24	65	1
13	88	1
13	68	1
14	75	1
16	44	1
36	67	1
3	71.5	1
12	28	1
3	55.6	1
18	17	1
2	66.1	1
1	68	1
2	62	1
23	77	1
3	53.5	1
24	86	1
32	16	1
37	32	1
37	23	1
17	41	1
14	44	1
32	23	1
3	66.1	1
34	53	1
16	78	1
34	22	1
14	93	1
35	57	1
2	51.4	1
1	51.3	1
5	67	1
16	49	1
32	19	1
37	33	1
37	53	1
34	40	1
32	22	1
28	78	1
2	68.9	1
15	9	1
13	10	1
1	54.2	1
32	22	1
3	59.3	1
3	70.1	1
18	39	1
2	65.1	1
9	80	1
24	94	1
24	67	1
32	19	1
28	68	1
10	88	1
32	17	1
1	62	1
11	63	1
35	28	1
24	76	1
18	34	1
17	43	1
36	18	1
24	85	1
17	57	1
1	65.9	1
35	54	1
35	20	1
14	75	1
2	50.4	1
36	33	1
1	65.4	1
17	34	1
32	22	1
1	72.6	1
14	91	1
2	58.9	1
25	63	1
35	32	1
34	48	1
12	22	1
13	76	1
17	48	1
29	67	1
1	69.7	1
5	74	1
2	65.5	1
24	73	1
24	73	1
23	75	1
24	74	1
1	66.1	1
32	19	1
25	78	1
3	56.4	1
32	21	1
1	62.5	1
17	26	1
12	28	1
20	87	1
32	23	1
35	93	1
32	20	1
35	43	1
1	68.9	1
1	81.6	1
29	61	1
10	73	1
6	80	1
34	88	1
32	16	1
37	92	1
27	62	1
1	66.1	1
2	58	1
3	58.9	1
15	93	1
37	20	1
32	19	1
24	84	1
1	48.3	1
32	21	1
3	61.4	1
18	27	1
3	47.3	1
32	21	1
18	32	1
5	24	1
35	20	1
35	47	1
2	72.4	1
30	77	1
35	44	1
1	58.8	1
37	68	1
18	29	1
3	61	1
35	39	1
1	50.4	1
1	55.6	1
36	95	1
19	42	1
18	34	1
29	68	1
1	63.4	1
17	57	1
12	22	1
36	96	1
2	65.4	1
4	67	1
36	85	1
2	71.1	1
17	43	1
37	28	1
1	60.1	1
35	86	1
34	95	1
18	50	1
2	55.7	1
32	24	1
2	63.8	1
1	55.6	1
33	71	1
2	60.2	1
32	17	1
32	20	1
18	29	1
13	65	1
32	21	1
3	81.6	1
21	32	1
12	25	1
24	86	1
12	27	1
13	49	1
2	66.2	1
3	61.3	1
35	20	1
24	90	1
35	66	1
32	22	1
37	72	1
21	52	1
18	19	1
1	53	1
35	37	1
23	96	1
24	75	1
2	69.7	1
1	62.6	1
34	48	1
1	66.1	1
20	91	1
13	74	1
17	42	1
2	53.5	1
32	20	1
34	31	1
1	53.5	1
16	86	1
32	18	1
36	93	1
3	81.6	1
32	21	1
1	69	1
10	102	1
32	20	1
24	87	1
6	63	1
2	57.6	1
30	68	1
2	51.3	1
34	26	1
3	66.2	1
3	58.3	1
10	79	1
32	24	1
24	81	1
35	22	1
34	48	1
2	47.6	1
35	79	1
25	29	1
34	20	1
37	83	1
17	43	1
1	61	1
13	85	1
3	72.4	1
2	51.3	1
2	64.5	1
32	18	1
35	89	1
37	31	1
5	26	1
37	25	1
30	64	1
36	22	1
10	82	1
27	49	1
15	86	1
11	78	1
15	76	1
26	48	1
37	92	1
34	49	1
36	42	1
2	53.4	1
35	61	1
11	88	1
35	34	1
3	69.8	1
13	65	1
9	76	1
24	83	1
17	26	1
18	49	1
37	48	1
13	78	1
36	32	1
4	26	1
17	32	1
23	74	1
23	77	1
32	23	1
32	19	1
3	58.8	1
36	37	1
37	43	1
35	20	1
32	21	1
32	22	1
33	19	1
2	53	1
36	20	1
21	47	1
1	51.4	1
3	64.5	1
20	77	1
24	81	1
36	25	1
2	59.5	1
2	51.4	1
35	23	1
2	52.5	1
21	45	1
7	76	1
32	18	1
37	18	1
19	50	1
32	18	1
15	90	1
1	63.8	1
36	43	1
37	18	1
34	19	1
37	95	1
24	67	1
2	69.5	1
24	85	1
2	53.4	1
34	42	1
35	40	1
36	82	1
36	39	1
36	75	1
1	64.8	1
36	16	1
15	44	1
32	20	1
3	56.7	1
24	70	1
37	73	1
33	19	1
2	68.9	1
16	34	1
32	20	1
1	68.6	1
2	64.8	1
1	68	1
18	20	1
3	53	1
24	99	1
35	27	1
32	21	1
1	60.2	1
13	81	1
36	23	1
3	69	1
3	72.4	1
32	21	1
1	65.4	1
32	20	1
23	75	1
28	34	1
27	69	1
8	85	1
21	49	1
36	42	1
17	43	1
1	56.2	1
2	58.8	1
1	43.9	1
35	68	1
3	63.4	1
1	62.5	1
34	39	1
34	53	1
18	70	1
3	55.7	1
32	23	1
35	83	1
32	20	1
1	65.5	1
19	55	1
18	32	1
24	65	1
2	47.3	1
30	61	1
1	60.5	1
37	48	1
32	22	1
37	96	1
3	43.9	1
2	65.9	1
3	51.4	1
2	53.5	1
2	62.5	1
36	49	1
1	68.9	1
1	56.7	1
34	25	1
3	63.8	1
32	20	1
3	69	1
21	35	1
16	88	1
3	69.5	1
32	22	1
24	77	1
24	76	1
3	66	1
25	61	1
2	56.7	1
34	48	1
3	64.1	1
11	79	1
32	21	1
16	93	1
32	23	1
32	21	1
21	44	1
28	75	1
37	27	1
1	69.8	1
36	17	1
1	62.6	1
1	60.5	1
35	87	1
33	19	1
32	22	1
3	51.4	1
24	76	1
24	82	1
37	38	1
10	76	1
35	47	1
28	60	1
32	22	1
27	63	1
34	38	1
1	71.1	1
25	68	1
26	72	1
36	43	1
32	21	1
3	50.6	1
13	37	1
14	66	1
3	68	1
18	17	1
3	47.6	1
36	47	1
34	45	1
16	61	1
2	65.5	1
36	68	1
14	48	1
16	21	1
18	36	1
37	48	1
23	72	1
12	24	1
37	27	1
1	62.4	1
2	69.8	1
13	90	1
32	19	1
13	92	1
18	32	1
13	76	1
32	20	1
26	37	1
2	81.6	1
12	25	1
2	55.6	1
29	69	1
25	37	1
37	90	1
34	39	1
2	61.3	1
13	86	1
25	64	1
24	85	1
34	61	1
36	73	1
37	26	1
2	53.9	1
35	16	1
1	60.1	1
34	32	1
24	97	1
36	33	1
3	60.2	1
17	41	1
17	31	1
32	20	1
17	31	1
1	70.3	1
20	38	1
17	26	1
18	40	0
34	16	1
32	21	0
3	68.2	1
34	43	0
5	69	1
2	66.5	1
3	68.3	1
34	33	0
32	19	1
24	99	1
3	66.1	1
36	83	1
35	33	0
29	61	1
28	36	0
3	66.1	1
36	45	0
37	39	0
36	16	1
18	33	0
28	69	1
35	73	1
4	21	0
24	65	1
35	46	0
34	46	0
15	21	0
36	58	1
37	48	0
24	74	1
29	34	0
12	25	0
3	53.4	1
24	69	1
13	88	1
32	20	1
12	25	0
37	82	1
36	96	0
2	66.1	1
35	31	0
18	31	0
2	62.4	1
13	63	1
32	19	1
23	93	0
1	58.9	1
14	73	0
1	70.1	0
37	86	0
14	48	0
36	48	0
24	67	1
2	61.3	1
1	54.7	1
3	61.3	1
32	22	0
24	86	0
28	48	0
24	95	0
3	53.5	1
3	72.1	0
37	17	1
35	72	0
23	67	1
36	48	0
30	48	0
32	19	1
21	47	0
35	49	0
3	60.1	0
12	23	0
24	85	0
24	97	0
1	66.6	0
36	49	0
3	69.8	0
2	67.1	0
18	32	0
1	53.5	0
1	50.2	0
24	72	0
1	61.3	0
35	51	0
23	77	0
36	48	0
23	80	0
20	71	0
36	20	1
36	32	0
34	20	1
24	71	0
3	66	0
18	42	0
13	49	0
31	84	0
32	22	0
32	19	1
24	78	0
24	72	0
9	73	0
25	36	0
34	43	0
3	50.2	0
24	81	0
15	66	0
32	17	1
36	19	1
2	72.4	0
15	74	0
37	58	0
1	62.5	0
2	65.1	0
35	92	0
35	90	0
15	67	0
1	70.6	0
20	106	0
32	20	1
26	61	0
2	64.1	0
26	64	0
21	51	0
32	19	1
32	21	0
37	45	0
28	73	0
32	20	1
2	70.6	0
35	19	1
4	24	0
35	16	1
24	83	0
2	56.7	0
1	52.5	0
18	43	0
1	63.8	0
34	46	0
21	31	0
21	48	0
36	15	0
2	55.7	0
36	85	0
31	78	0
3	70.3	0
20	85	0
15	88	0
27	93	0
36	18	0
1	59.3	0
32	22	0
24	86	0
28	22	0
32	23	0
32	21	0
20	36	0
24	75	0
2	67.1	0
3	52.5	0
1	65.4	0
32	17	0
35	48	0
34	23	0
3	51	0
32	20	0
30	22	0
3	62.5	0
37	38	0
2	51	0
28	94	0
16	92	0
34	21	0
14	68	0
3	61.3	0
18	44	0
32	19	0
36	46	0
29	37	0
24	68	0
12	22	0
18	18	0
24	88	0
36	31	0
2	49.4	0
1	70.6	0
29	68	0
32	17	0
36	86	0
1	64.8	0
37	59	0
18	54	0
37	33	0
18	54	0
32	18	0
36	32	0
24	86	0
34	27	0
32	19	0
34	31	0
32	22	0
1	65.1	0
35	73	0
3	61	0
16	40	0
36	92	0
27	68	0
32	20	0
5	23	0
28	29	0
35	49	0
35	101	0
3	57.6	0
37	55	0
35	92	0
2	66.6	0
36	39	0
23	87	0
23	89	0
23	89	0
34	92	0
24	100	0
36	27	0
13	40	0
18	34	0
3	58	0
2	58.9	0
11	69	0
27	67	0
1	66.1	0
2	69.8	0
35	42	0
20	30	0
20	90	0
1	58.9	0
18	39	0
2	48.3	0
3	56.7	0
17	26	0
3	62.6	0
2	49.4	0
34	43	0
3	70.6	0
18	45	0
3	49.4	0
32	21	0
3	54.4	0
3	65.5	0
31	25	0
37	22	0
30	62	0
2	61	0
35	16	0
36	42	0
18	33	0
32	19	0
17	26	0
3	66.6	0
29	48	0
36	47	0
2	60.2	0
32	19	0
32	20	0
1	58.6	0
32	19	0
2	58.3	0
24	80	0
35	86	0
34	72	0
2	54.2	0
16	66	0
16	73	0
25	81	0
35	85	0
32	22	0
32	19	0
2	61.8	0
2	43.9	0
30	37	0
32	21	0
35	53	0
35	18	0
28	64	0
36	40	0
28	62	0
4	69	0
1	50.6	0
2	64.5	0
36	56	0
32	16	0
19	59	0
3	62	0
32	20	0
35	25	0
13	83	0
3	47.3	0
32	22	0
3	60.2	0
34	20	0
1	56.2	0
32	18	0
20	56	0
37	19	0
37	30	0
11	80	0
1	53.5	0
37	93	0
12	23	0
26	81	0
2	60.1	0
32	22	0
3	69.5	0
37	57	0
24	76	0
3	59.5	0
32	19	0
27	78	0
1	64.1	0
37	96	0
1	61	0
24	69	0
34	32	0
21	48	0
17	43	0
37	101	0
32	22	0
34	47	0
18	54	0
2	59.3	0
30	57	0
31	77	0
23	75	0
27	68	0
35	28	0
13	87	0
28	81	0
36	19	0
35	27	0
3	65.1	0
18	33	0
3	61.7	0
2	62.4	0
32	22	0
37	46	0
37	46	0
2	58.6	0
3	62.5	0
35	43	0
3	53.4	0
18	30	0
35	47	0
13	45	0
35	17	0
37	48	0
12	24	0
13	67	0
1	71.1	0
25	46	0
35	31	0
2	68	0
3	63.7	0
2	70.3	0
35	45	0
3	72.1	0
1	61.7	0
3	63.8	0
25	49	0
36	47	0
34	85	0
24	68	0
35	82	0
3	68	0
34	30	0
7	63	0
2	54.7	0
2	70.1	0
32	19	0
37	75	0
37	19	0
9	63	0
15	92	0
27	37	0
3	60.5	0
14	78	0
1	64.5	0
24	88	0
1	56.4	0
16	90	0
2	52	0
2	53.9	0
35	26	0
1	69.5	0
9	78	0
24	85	0
2	61.8	0
24	72	0
1	68.6	0
2	61	0
11	79	0
1	66.1	0
29	73	0
24	87	0
2	66.1	0
6	85	0
32	20	0
5	75	0
32	22	0
35	48	0
28	67	0
34	56	0
7	83	0
34	32	0
1	56.7	0
10	78	0
2	54.4	0
32	22	0
2	44.4	0
36	45	0
24	68	0
32	17	0
36	20	0
24	73	0
30	69	0
25	57	0
32	19	0
32	22	0
14	9	0
20	48	0
1	63.7	0
33	71	0
37	61	0
32	21	0
2	63.5	0
2	58.3	0
24	82	0
2	69.7	0
34	16	0
23	86	0
1	54.2	0
12	26	0
37	20	0
4	75	0
29	22	0
29	36	0
18	17	0
32	15	0
30	73	0
32	18	0
34	67	0
3	58	0
2	61	0
37	32	0
3	63.4	0
32	20	0
37	85	0
2	55.6	0
26	68	0
36	53	0
2	69.8	0
13	61	0
3	72.6	0
36	62	0
37	22	0
32	20	0
34	29	0
18	39	0
3	71.1	0
14	63	0
2	45	0
3	63.7	0
7	102	0
23	69	0
1	53.4	0
36	31	0
37	48	0
34	23	0
21	50	0
3	69.8	0
18	59	0
1	70.3	0
3	60.5	0
16	36	0
34	18	0
17	54	0
3	68.9	0
30	61	0
32	19	0
34	54	0
32	21	0
32	18	0
2	60.5	0
14	40	0
5	68	0
23	94	0
34	40	0
22	58	0
11	85	0
35	33	0
1	66.5	0
10	83	0
36	17	0
37	32	0
2	62.5	0
29	46	0
13	21	0
35	23	0
37	34	0
34	68	0
3	66.1	0
36	16	0
18	33	0
35	92	0
35	39	0
32	21	0
37	47	0
36	53	0
25	55	0
3	61	0
3	68.2	0
24	85	0
36	51	0
18	49	0
28	63	0
3	66.1	0
2	68.6	0
1	69.8	0
1	70.6	0
1	45	0
2	58	0
35	95	0
32	21	0
26	51	0
24	65	0
14	76	0
1	71.5	0
1	57.6	0
2	71.5	0
37	43	0
15	88	0
23	67	0
34	57	0
24	88	0
9	83	0
32	19	0
36	34	0
32	18	0
29	49	0
32	23	0
17	46	0
34	39	0
14	68	0
30	63	0
36	66	0
24	84	0
17	41	0
27	64	0
18	42	0
34	20	0
34	19	0
12	24	0
32	19	0
37	15	0
25	94	0
6	79	0
25	68	0
2	56.7	0
13	73	0
28	77	0
30	94	0
11	82	0
37	37	0
1	67.1	0
1	53.9	0
32	23	0
29	64	0
34	39	0
21	34	0
32	17	0
36	44	0
36	48	0
32	20	0
36	25	0
12	18	0
7	88	0
28	37	0
1	53.4	0
21	38	0
34	35	0
32	21	0
3	70.6	0
2	59.3	0
26	61	0
19	79	0
35	88	0
2	61.4	0
32	18	0
1	68.8	0
37	88	0
8	78	0
34	47	0
37	31	0
8	73	0
32	22	0
3	63.5	0
25	72	0
32	18	0
35	21	0
35	48	0
6	79	0
2	51	0
15	37	0
23	83	0
23	76	0
3	66.6	0
36	45	0
34	27	0
34	18	0
1	61.3	0
1	61.4	0
32	21	0
7	78	0
3	62	0
24	73	0
34	95	0
2	45	0
5	27	0
24	77	0
36	90	0
2	65.9	0
32	19	0
24	74	0
32	19	0
34	18	0
32	22	0
36	39	0
26	78	0
30	68	0
35	19	0
3	62.5	0
2	69.8	0
32	20	0
35	38	0
13	75	0
18	36	0
26	29	0
15	73	0
3	67.1	0
27	57	0
32	23	0
36	49	0
32	19	0
37	20	0
33	71	0
36	33	0
1	58.9	0
3	51	0
23	90	0
2	68.2	0
37	85	0
37	20	0
14	61	0
16	63	0
20	81	0
35	20	0
3	45	0
3	56.7	0
35	39	0
14	74	0
32	20	0
28	51	0
36	89	0
17	43	0
2	63.7	0
36	57	0
35	24	0
3	70.6	0
7	80	0
30	83	0
3	69.7	0
30	37	0
32	19	0
9	82	0
36	20	0
35	39	0
1	69.5	0
23	97	0
3	68.9	0
21	48	0
32	19	0
2	60.1	0
37	42	0
35	43	0
24	82	0
24	82	0
37	89	0
30	78	0
33	71	0
24	69	0
18	32	0
12	28	0
1	63.1	0
36	46	0
2	58.9	0
18	35	0
36	18	0
24	82	0
35	32	0
2	52.5	0
24	79	0
35	49	0
32	19	0
1	48.3	0
23	76	0
8	63	0
37	47	0
21	40	0
3	50.6	0
2	71.1	0
24	72	0
37	21	0
9	79	0
37	39	0
14	18	0
29	64	0
20	70	0
17	41	0
37	39	0
1	72.4	0
35	55	0
10	79	0
20	52	0
3	43.9	0
37	49	0
3	68.6	0
3	61	0
37	35	0
34	18	0
3	53.5	0
35	48	0
21	37	0
11	73	0
15	10	0
15	91	0
20	29	0
33	19	0
35	53	0
37	66	0
2	66.2	0
3	54.7	0
2	63.1	0
32	20	0
32	22	0
3	54.7	0
26	46	0
1	53	0
24	80	0
25	62	0
3	69.7	0
3	62.4	0
1	53.9	0
12	28	0
2	61.3	0
1	67.1	0
32	21	0
34	57	0
37	28	0
37	19	0
24	78	0
37	19	0
20	80	0
37	39	0
18	56	0
19	35	0
2	57.6	0
15	34	0
26	63	0
1	63.5	0
3	60.2	0
1	56.7	0
1	68.3	0
16	76	0
17	47	0
1	58.8	0
32	22	0
2	61.7	0
29	37	0
37	16	0
2	64.3	0
24	88	0
21	32	0
8	79	0
32	19	0
35	75	0
3	65.4	0
3	61.8	0
23	82	0
37	17	0
24	83	0
12	26	0
28	37	0
18	23	0
2	66.1	0
8	80	0
2	52.3	0
27	37	0
24	86	0
3	64.8	0
14	55	0
26	34	0
25	73	0
32	18	0
2	69	0
32	19	0
20	26	0
4	69	0
3	53.9	0
32	26	0
34	39	0
3	65.5	0
32	20	0
24	83	0
27	77	0
17	61	0
28	57	0
24	86	0
3	55.6	0
13	66	0
36	72	0
3	63.1	0
23	85	0
34	25	0
5	71	0
1	65.1	0
34	44	0
3	66.2	0
2	52.3	0
1	53.5	0
2	48.3	0
18	33	0
32	18	0
32	18	0
23	74	0
36	59	0
18	39	0
2	68	0
36	54	0
3	67.1	0
3	68.9	0
14	90	0
22	29	0
18	51	0
15	68	0
35	28	0
18	29	0
24	90	0
32	17	0
1	52.3	0
3	64.5	0
1	61	0
37	20	0
35	45	0
14	67	0
36	87	0
32	22	0
24	73	0
37	33	0
32	22	0
24	85	0
16	67	0
31	22	0
28	68	0
1	81.6	0
3	61.7	0
10	69	0
30	49	0
3	61.8	0
3	62.6	0
37	20	0
17	43	0
6	83	0
2	64.8	0
2	70.6	0
1	69.8	0
32	20	0
34	17	0
3	52	0
36	27	0
37	54	0
2	61	0
35	33	0
37	62	0
37	44	0
18	17	0
17	34	0
3	58.6	0
24	78	0
34	48	0
32	22	0
32	21	0
1	51.4	0
32	20	0
17	54	0
13	34	0
14	65	0
3	65.4	0
1	66.5	0
34	28	0
24	100	0
2	69.5	0
34	40	0
35	85	0
2	61	0
24	86	0
28	46	0
2	70.1	0
24	81	0
20	27	0
35	95	0
25	37	0
32	19	0
28	22	0
3	53.9	0
32	23	0
23	83	0
30	36	0
25	75	0
37	17	0
28	61	0
3	52	0
2	43.9	0
25	22	0
3	68.9	0
29	81	0
2	68.8	0
14	92	0
17	65	0
21	55	0
34	17	0
34	57	0
20	95	0
24	79	0
37	20	0
32	21	0
35	45	0
32	22	0
26	68	0
12	30	0
34	47	0
24	94	0
14	63	0
8	83	0
3	66.5	0
2	66.1	0
24	69	0
24	70	0
31	20	0
36	38	0
1	72.1	0
21	45	0
31	87	0
14	81	0
35	58	0
15	49	0
24	87	0
13	73	0
3	61.3	0
12	29	0
2	69.8	0
3	61	0
35	19	0
7	69	0
24	87	0
15	40	0
36	86	0
18	17	0
37	92	0
14	74	0
3	68.6	0
35	48	0
36	43	0
18	49	0
1	64.3	0
18	55	0
2	63.1	0
1	69.7	0
36	26	0
13	69	0
21	34	0
36	18	0
37	47	0
35	41	0
14	49	0
33	19	0
36	17	0
32	20	0
1	43.9	0
36	22	0
18	36	0
5	25	0
25	64	0
15	36	0
34	42	0
24	70	0
23	80	0
1	61.3	0
37	31	0
19	58	0
34	17	0
1	59.3	0
35	48	0
1	53.4	0
3	53.4	0
4	27	0
35	33	0
36	19	0
37	26	0
24	85	0
34	17	0
27	72	0
36	41	0
1	66.2	0
1	60.2	0
36	30	0
16	73	0
18	19	0
34	22	0
18	33	0
14	10	0
32	21	0
35	25	0
32	21	0
32	20	0
27	48	0
32	19	0
36	92	0
3	56.7	0
34	49	0
18	43	0
13	47	0
3	72.6	0
1	68.9	0
32	21	0
23	86	0
24	85	0
20	26	0
4	73	0
16	91	0
8	82	0
3	61.4	0
36	90	0
3	60.1	0
3	65.9	0
24	69	0
15	78	0
3	60.2	0
32	23	0
24	96	0
17	32	0
1	66	0
37	40	0
31	81	0
1	55.7	0
14	36	0
3	52.5	0
2	61.3	0
1	62.5	0
14	73	0
1	62.4	0
1	69.8	0
25	48	0
35	48	0
3	56.2	0
34	58	0
36	19	0
14	65	0
36	20	0
16	9	0
37	20	0
24	85	0
37	23	0
23	82	0
32	18	0
27	83	0
16	49	0
3	64.1	0
35	17	0
32	19	0
12	28	0
25	34	0
34	37	0
20	42	0
15	73	0
34	96	0
32	18	0
5	69	0
37	57	0
4	23	0
1	58.9	0
36	31	0
1	61.4	0
19	52	0
24	68	0
2	70.3	0
1	45	0
37	48	0
2	61.7	0
36	26	0
16	88	0
14	88	0
37	87	0
14	78	0
1	54.7	0
1	49.4	0
2	68.2	0
25	67	0
36	19	0
21	44	0
26	81	0
35	96	0
2	66.1	0
36	101	0
7	79	0
22	44	0
34	45	0
35	96	0
2	66.6	0
22	52	0
34	55	0
35	48	0
37	40	0
2	56.2	0
24	65	0
4	25	0
34	28	0
18	14	0
36	66	0
34	16	0
27	22	0
24	88	0
2	72.1	0
24	66	0
21	42	0
35	19	0
1	50.4	0
20	40	0
28	49	0
1	53.4	0
6	88	0
20	37	0
37	67	0
1	44.4	0
2	81.6	0
2	66	0
3	63.1	0
2	62.5	0
13	48	0
30	72	0
32	19	0
35	31	0
30	46	0
3	56.2	0
1	52.5	0
36	48	0
3	53.5	0
36	19	0
1	58.6	0
18	50	0
36	89	0
3	71.1	0
2	63.4	0
5	21	0
14	45	0
1	68.2	0
36	61	0
34	33	0
28	81	0
30	22	0
36	48	0
34	19	0
36	79	0
37	43	0
26	57	0
24	78	0
36	43	0
34	16	0
1	68.8	0
35	47	0
2	53.4	0
36	73	0
29	29	0
32	17	0
36	29	0
18	40	0
3	62.4	0
24	99	0
32	20	0
4	68	0
32	20	0
28	55	0
35	18	0
24	87	0
31	27	0
24	83	0
33	19	0
32	19	0
24	65	0
34	18	0
36	88	0
25	69	0
32	22	0
1	47.6	0
36	33	0
35	38	0
21	59	0
3	66.5	0
12	20	0
24	79	0
37	82	0
2	63.7	0
3	53.4	0
35	59	0
9	79	0
7	73	0
33	71	0
37	18	0
37	49	0
32	20	0
26	62	0
1	52	0
36	20	0
34	51	0
6	102	0
20	45	0
11	76	0
1	69.8	0
32	21	0
12	23	0
34	33	0
35	20	0
2	47.6	0
24	85	0
32	20	0
35	58	0
36	16	0
35	19	0
34	19	0
34	42	0
12	31	0
29	57	0
2	58.8	0
37	49	0
12	22	0
3	58.9	0
4	74	0
36	28	0
9	102	0
32	21	0
32	21	0
27	61	0
37	48	0
7	0.2329	0
20	66	0
32	20	0
15	61	0
1	54.4	0
1	72.4	0
3	58.9	0
18	15	0
34	40	0
37	40	0
26	49	0
11	83	0
3	49.4	0
2	54.2	0
24	69	0
35	15	0
37	18	0
25	60	0
6	82	0
3	68.3	0
37	19	0
35	62	0
2	50.6	0
27	73	0
27	46	0
26	67	0
35	82	0
24	89	0
35	57	0
5	25	0
36	48	0
28	68	0
2	62.6	0
23	87	0
35	90	0
30	67	0
2	65.4	0
23	96	0
37	16	0
29	77	0
3	51.3	0
37	51	0
14	78	0
8	79	0
1	70.6	0
2	50.6	0
32	20	0
36	20	0
36	20	0
17	43	0
24	70	0
18	23	0
24	91	0
13	78	0
35	42	0
24	81	0
26	68	0
28	72	0
[truncated: 227 more rows]
