# Supplementary material for: The self-organization model reveals systematic characteristics of aging
Source: Theor Biol Med Model. 2020 Mar 20;17:4. doi: 10.1186/s12976-020-00120-z (PMC7082995; doi:10.1186/s12976-020-00120-z)
Supplement: Supplementary file 6 — Additional file 6 : Table S8 data partition of DNA methylation profiles as well as the age. Note: 0 indicates genes are not selected as order-parameters, otherwise are selected within modules (Table S1-S2). 0 stands for training data, and 1 stands for test data in the third column (Table S7-S8). (XLS 242 kb) [file 12976_2020_120_MOESM6_ESM.xls]

## Sheet: Table S8
GSE	age(year)	data
15745	14	1
15745	24	1
15745	19	1
15745	42	0
15745	4	0
15745	24	0
15745	32	1
15745	19	1
15745	40	0
15745	28	0
15745	21	0
15745	38	0
15745	51	1
15745	31	0
15745	42	0
15745	23	0
15745	17	0
15745	77	0
15745	2	0
15745	17	0
15745	95	1
15745	102	1
15745	70	0
15745	79	1
15745	30	0
15745	54	0
15745	2	0
15745	58	1
15745	44	1
15745	31	0
15745	86	1
15745	16	1
15745	38	1
15745	15	1
15745	16	0
15745	4	1
15745	16	1
15745	17	0
15745	73	1
15745	45	1
15745	16	1
15745	90	0
15745	38	0
15745	66	0
15745	91	0
15745	87	0
15745	68	0
15745	63	0
15745	16	0
15745	50	0
15745	21	0
15745	76	0
15745	44	1
15745	19	0
15745	15	1
15745	15	1
15745	79	0
15745	45	0
15745	8	1
15745	16	0
15745	55	0
15745	48	1
15745	22	0
15745	49	0
15745	42	0
15745	78	0
15745	91	0
15745	94	0
15745	85	0
15745	5	0
15745	17	1
15745	59	1
15745	75	0
15745	56	0
15745	13	1
15745	45	0
15745	15	1
15745	42	0
15745	4	1
15745	36	0
15745	52	0
15745	18	1
15745	45	1
15745	0.42	0
15745	36	0
15745	12	0
15745	48	0
15745	50	0
15745	50	0
15745	87	0
15745	89	0
15745	86	0
15745	80	0
15745	11	0
15745	19	1
15745	46	0
15745	25	0
15745	12	0
15745	17	0
15745	35	0
15745	19	0
15745	18	0
15745	36	1
15745	51	0
15745	1	1
15745	27	1
15745	47	1
15745	14	1
15745	17	0
15745	33	1
15745	13	1
15745	44	0
15745	48	0
15745	97	0
15745	91	0
15745	91	0
15745	94	1
15745	52	0
15745	19	0
15745	14	0
15745	7	0
15745	42	0
15745	16	1
15745	35	0
15745	25	0
15745	37	0
15745	22	0
15745	19	1
15745	36	0
15745	2	0
15745	20	0
15745	32	1
15745	37	1
15745	57	0
15745	1	0
15745	71	0
15745	0.9	0
15745	95	0
15745	91	1
15745	91	1
15745	90	1
15745	19	1
15745	38	0
15745	52	1
15745	63	0
15745	1	1
15745	61	0
15745	61	1
15745	18	0
15745	11	1
15745	49	0
15745	14	0
15745	18	0
15745	24	0
15745	82	0
15745	53	0
15745	49	1
15745	15	0
15745	81	0
15745	76	0
15745	75	1
15745	84	0
15745	87	0
15745	78	1
15745	88	1
15745	90	0
15745	81	1
15745	92	0
15745	95	0
15745	83	0
15745	91	0
15745	80	0
15745	82	0
15745	73	0
15745	89	1
15745	82	0
15745	82	0
15745	73	0
15745	82	0
15745	88	0
15745	89	0
15745	86	0
15745	86	0
15745	85	1
15745	78	0
15745	83	1
15745	87	1
15745	85	0
15745	78	0
15745	82	1
15745	83	0
15745	76	1
15745	81	0
15745	78	0
15745	86	0
15745	85	1
15745	73	0
15745	84	0
15745	85	1
15745	82	0
15745	69	0
15745	78	0
15745	86	0
15745	85	0
15745	73	0
15745	70	1
15745	81	1
15745	69	1
15745	86	0
15745	19	0
15745	16	1
15745	48	1
15745	34	0
15745	70	0
15745	42	1
15745	10	0
15745	33	0
15745	16	0
15745	90	0
15745	16	0
15745	13	1
15745	43	0
15745	67	0
15745	89	1
15745	25	1
15745	14	0
15745	18	0
15745	45	0
15745	15	1
15745	68	1
15745	77	0
15745	17	1
15745	6	1
15745	56	0
15745	14	0
15745	24	1
15745	19	0
15745	42	1
15745	4	0
15745	24	0
15745	32	0
15745	19	0
15745	40	0
15745	28	0
15745	21	0
15745	38	0
15745	51	0
15745	31	0
15745	42	1
15745	23	0
15745	17	1
15745	77	0
15745	2	0
15745	17	1
15745	95	1
15745	102	0
15745	70	0
15745	82	1
15745	30	0
15745	54	0
15745	2	0
15745	58	0
15745	44	1
15745	31	1
15745	86	0
15745	16	1
15745	38	0
15745	15	0
15745	16	0
15745	4	0
15745	16	0
15745	17	0
15745	73	0
15745	45	1
15745	16	0
15745	90	1
15745	38	1
15745	66	0
15745	91	1
15745	87	0
15745	68	0
15745	16	1
15745	50	0
15745	21	0
15745	76	0
15745	44	0
15745	19	0
15745	15	0
15745	15	1
15745	79	0
15745	45	0
15745	8	0
15745	16	1
15745	55	0
15745	48	0
15745	43	0
15745	16	1
15745	22	0
15745	49	0
15745	42	0
15745	78	1
15745	91	0
15745	94	0
15745	85	0
15745	5	0
15745	17	0
15745	59	1
15745	75	1
15745	56	0
15745	14	0
15745	45	1
15745	15	0
15745	42	0
15745	4	0
15745	36	0
15745	52	0
15745	18	1
15745	45	0
15745	0.42	1
15745	36	0
15745	12	0
15745	48	0
15745	50	1
15745	50	0
15745	87	0
15745	89	0
15745	86	0
15745	80	0
15745	11	0
15745	19	0
15745	46	1
15745	25	1
15745	12	0
15745	17	0
15745	35	0
15745	19	0
15745	18	1
15745	36	1
15745	51	1
15745	1	0
15745	27	0
15745	47	1
15745	14	0
15745	17	0
15745	33	0
15745	13	0
15745	44	0
15745	48	0
15745	97	0
15745	91	0
15745	91	0
15745	94	0
15745	52	0
15745	19	0
15745	14	0
15745	7	1
15745	42	0
15745	16	1
15745	35	0
15745	25	1
15745	37	1
15745	22	0
15745	19	0
15745	89	1
15745	25	0
15745	17	0
15745	15	0
15745	13	1
15745	0.9	0
15745	15	1
15745	49	1
15745	53	1
15745	95	0
15745	91	1
15745	91	0
15745	90	1
15745	19	0
15745	77	1
15745	52	1
15745	6	1
15745	45	1
15745	63	0
15745	1	0
15745	61	0
15745	61	1
15745	18	0
15745	11	0
15745	49	1
15745	16	1
15745	18	0
15745	38	0
15745	67	0
15745	18	1
15745	90	0
15745	68	1
15745	36	0
15745	53	0
15745	56	1
15745	81	1
15745	76	0
15745	75	1
15745	84	0
15745	87	0
15745	78	0
15745	88	1
15745	90	0
15745	81	0
15745	92	0
15745	95	1
15745	83	0
15745	91	0
15745	80	1
15745	82	0
15745	73	1
15745	89	0
15745	82	0
15745	82	0
15745	73	0
15745	82	1
15745	88	0
15745	89	0
15745	86	0
15745	86	1
15745	85	1
15745	78	1
15745	83	0
15745	87	0
15745	85	0
15745	78	0
15745	82	1
15745	83	0
15745	76	1
15745	81	0
15745	78	1
15745	63	1
15745	86	1
15745	85	0
15745	73	0
15745	84	0
15745	85	0
15745	82	1
15745	69	0
15745	78	0
15745	86	0
15745	85	0
15745	73	0
15745	70	1
15745	81	0
15745	69	0
15745	86	0
15745	19	1
15745	16	1
15745	48	1
15745	34	1
15745	70	1
15745	42	0
15745	10	0
15745	33	0
15745	48	0
15745	14	0
15745	57	0
15745	20	0
15745	79	0
15745	1	1
15745	13	0
15745	24	0
15745	71	0
15745	32	0
15745	37	0
15745	2	1
15745	20	0
15745	44	0
15745	68	0
15745	38	1
15745	66	1
15745	16	0
15745	57	1
15745	47	1
15745	25	1
15745	57	0
15745	48	0
15745	48	0
15745	33	0
15745	58	0
15745	23	0
15745	33	0
15745	16	0
15745	62	0
15745	58	1
15745	45	1
15745	31	0
15745	48	0
15745	24	0
15745	39	1
15745	20	0
15745	90	0
15745	49	0
15745	43	0
15745	39	0
15745	57	0
15745	18	1
15745	61	1
15745	39	0
15745	31	0
15745	67	0
15745	35	1
15745	34	0
15745	49	0
15745	40	0
15745	96	0
15745	53	1
15745	84	0
15745	83	0
15745	92	0
15745	25	0
15745	86	0
15745	82	1
15745	79	0
15745	93	1
15745	43	0
15745	32	0
15745	42	1
15745	20	0
15745	54	0
15745	95	0
15745	45	1
15745	85	1
15745	19	0
15745	48	0
15745	49	1
15745	16	0
15745	17	1
15745	42	0
15745	43	0
15745	37	1
15745	26	1
15745	20	0
15745	48	1
15745	16	0
15745	55	1
15745	27	0
15745	23	0
15745	22	1
15745	17	0
15745	32	0
15745	20	0
15745	28	1
15745	46	0
15745	53	1
15745	48	1
15745	85	0
15745	92	0
15745	87	1
15745	89	1
15745	39	0
15745	92	0
15745	88	0
15745	96	1
15745	75	1
15745	18	0
15745	86	0
15745	56	0
15745	20	0
15745	41	1
15745	28	1
15745	47	0
15745	47	0
15745	33	1
15745	31	0
15745	66	0
15745	45	0
15745	17	0
15745	46	0
15745	42	0
15745	73	0
15745	28	1
15745	27	0
15745	18	0
15745	40	0
15745	47	0
15745	20	0
15745	72	1
15745	22	1
15745	53	0
15745	20	0
15745	43	0
15745	48	1
15745	19	0
15745	33	1
15745	41	1
15745	48	0
15745	20	1
15745	44	0
15745	68	1
15745	38	0
15745	66	1
15745	16	1
15745	57	0
15745	22	0
15745	25	0
15745	19	0
15745	48	1
15745	47	0
15745	23	0
15745	58	1
15745	66	1
15745	35	0
15745	62	0
15745	48	0
15745	28	0
15745	47	0
15745	28	0
15745	43	1
15745	49	1
15745	33	0
15745	17	0
15745	20	0
15745	33	1
15745	48	0
15745	16	1
15745	18	0
15745	56	0
15745	19	0
15745	46	1
15745	34	0
15745	28	0
15745	41	0
15745	45	1
15745	43	0
15745	29	0
15745	73	0
15745	32	1
15745	19	1
15745	49	0
15745	48	0
15745	59	0
15745	39	1
15745	53	0
15745	21	0
15745	18	0
15745	45	1
15745	40	0
15745	19	0
15745	38	0
15745	18	0
15745	73	0
15745	53	1
15745	49	0
15745	16	0
15745	57	1
15745	42	0
15745	39	0
15745	37	0
15745	41	1
15745	20	0
15745	17	1
15745	16	1
15745	93	0
15745	20	0
15745	48	0
15745	22	0
15745	32	1
15745	20	0
15745	20	0
15745	90	1
15745	46	0
15745	95	1
15745	47	0
15745	48	0
15745	40	0
15745	23	0
15745	33	0
15745	39	0
15745	84	0
15745	83	0
15745	82	1
15745	47	0
15745	87	1
15745	79	1
15745	96	1
15745	95	1
15745	75	0
15745	42	0
15745	92	0
15745	101	0
15745	92	1
15745	82	1
15745	96	0
15745	85	1
15745	86	0
15745	86	0
15745	89	0
15745	48	0
15745	27	1
15745	48	0
15745	92	1
15745	88	1
15745	39	1
15745	25	0
15745	48	0
15745	42	0
15745	58	0
15745	90	0
15745	57	0
15745	43	1
15745	45	1
15745	89	1
15745	55	0
15745	54	0
15745	24	0
15745	43	0
15745	18	0
15745	39	1
15745	72	1
15745	43	0
15745	61	0
15745	40	0
15745	22	0
15745	26	0
15745	67	0
15745	31	1
15745	33	1
15745	27	1
15745	26	0
15745	20	1
15745	44	0
15745	23	1
15745	38	1
15745	66	0
15745	16	0
15745	57	0
15745	22	0
15745	25	0
15745	19	0
15745	48	1
15745	57	0
15745	48	1
15745	33	1
15745	33	0
15745	49	0
15745	16	0
15745	66	0
15745	48	0
15745	45	0
15745	22	1
15745	43	0
15745	43	0
15745	48	0
15745	73	0
15745	29	0
15745	32	0
15745	28	0
15745	18	0
15745	45	1
15745	47	1
15745	62	0
15745	19	1
15745	73	0
15745	17	0
15745	59	0
15745	15	0
15745	21	0
15745	18	0
15745	49	0
15745	39	0
15745	38	0
15745	18	0
15745	40	0
15745	53	0
15745	53	0
15745	34	1
15745	93	0
15745	95	1
15745	90	1
15745	82	0
15745	87	0
15745	86	0
15745	96	0
15745	101	1
15745	39	1
15745	89	0
15745	84	1
15745	47	0
15745	83	0
15745	82	0
15745	92	1
15745	85	1
15745	89	0
15745	16	1
15745	48	1
15745	42	1
15745	37	0
15745	39	1
15745	41	1
15745	16	0
15745	17	1
15745	27	0
15745	31	1
15745	22	0
15745	95	1
15745	86	0
15745	90	1
15745	79	1
15745	96	1
15745	39	0
15745	23	0
15745	75	0
15745	32	0
15745	28	0
15745	47	0
15745	49	1
15745	24	1
15745	43	1
15745	58	0
15745	85	0
15745	20	0
15745	48	0
15745	56	0
15745	25	0
15745	49	1
15745	33	1
15745	20	0
15745	47	0
15745	32	0
15745	42	0
15745	55	0
15745	28	0
15745	46	0
15745	48	0
15745	20	0
15745	20	1
15745	57	0
15745	33	1
15745	72	0
15745	26	1
15745	48	0
15745	40	1
15745	17	0
15745	46	0
15745	58	0
15745	20	1
15745	19	1
15745	27	1
15745	20	0
15745	43	1
15745	18	0
15745	67	0
15745	61	0
15745	43	1
15745	20	0
15745	44	0
15745	68	1
15745	33	0
15745	66	1
15745	16	0
15745	57	0
15745	22	0
15745	25	1
15745	47	1
15745	48	1
15745	57	1
15745	48	0
15745	58	1
15745	48	0
15745	33	0
15745	42	1
15745	31	0
15745	49	0
15745	73	0
15745	43	1
15745	45	1
15745	20	0
15745	47	1
15745	39	0
15745	39	0
15745	15	0
15745	53	0
15745	48	0
15745	28	0
15745	59	1
15745	29	0
15745	66	0
15745	34	0
15745	18	1
15745	73	0
15745	18	1
15745	17	0
15745	21	1
15745	53	0
15745	46	0
15745	62	1
15745	40	1
15745	56	1
15745	32	1
15745	48	0
15745	101	1
15745	28	0
15745	89	0
15745	82	1
15745	96	0
15745	20	0
15745	96	0
15745	84	1
15745	85	1
15745	92	0
15745	95	0
15745	24	0
15745	32	1
15745	90	0
15745	87	1
15745	39	0
15745	86	0
15745	92	0
15745	92	0
15745	89	1
15745	83	0
15745	88	0
15745	86	1
15745	75	0
15745	79	1
15745	16	1
15745	27	0
15745	17	0
15745	41	0
15745	42	0
15745	39	1
15745	37	1
15745	26	1
15745	20	0
15745	85	1
15745	16	1
15745	95	0
15745	93	0
15745	48	0
15745	20	1
15745	19	0
15745	43	0
15745	47	0
15745	23	0
15745	54	0
15745	90	0
15745	22	0
15745	49	1
15745	33	0
15745	49	0
15745	47	0
15745	82	0
15745	45	0
15745	19	0
15745	18	0
15745	72	0
15745	39	0
15745	27	0
15745	41	0
15745	57	0
15745	18	0
15745	31	0
15745	20	0
15745	33	0
15745	48	0
15745	26	1
15745	38	1
15745	67	0
15745	61	0
15745	43	0
15745	48	1
15745	23	0
15745	17	0
15745	58	0
15745	16	0
15745	43	0
15745	43	0
15745	22	0
15745	40	0
15745	49	0
15745	38	0
17448	50	0
17448	50	0
17448	21	0
17448	25	0
17448	24	0
17448	21	0
17448	25	1
17448	24	1
17448	79	0
17448	79	1
17448	85	1
17448	85	0
17448	53	0
17448	53	0
17448	85	0
17448	85	0
19711	56	1
19711	62	0
19711	65	1
19711	71	0
19711	76	0
19711	76	0
19711	59	0
19711	73	0
19711	58	0
19711	63	1
19711	74	1
19711	74	0
19711	55	1
19711	75	1
19711	62	0
19711	59	1
19711	66	1
19711	62	0
19711	57	1
19711	75	1
19711	58	1
19711	71	0
19711	59	1
19711	68	0
19711	61	0
19711	58	0
19711	64	1
19711	73	0
19711	57	0
19711	55	0
19711	61	0
19711	76	1
19711	73	0
19711	56	0
19711	66	0
19711	60	0
19711	55	1
19711	61	0
19711	58	0
19711	74	1
19711	58	0
19711	59	1
19711	68	0
19711	70	1
19711	59	0
19711	60	0
19711	56	0
19711	63	1
19711	59	1
19711	56	1
19711	61	0
19711	70	0
19711	57	0
19711	70	1
19711	52	1
19711	55	0
19711	70	1
19711	53	1
19711	69	1
19711	74	1
19711	59	0
19711	68	0
19711	59	0
19711	70	0
19711	64	1
19711	58	0
19711	72	1
19711	65	0
19711	73	0
19711	56	0
19711	73	0
19711	69	0
19711	77	0
19711	66	0
19711	62	1
19711	70	1
19711	61	0
19711	73	1
19711	65	0
19711	71	0
19711	58	1
19711	65	0
19711	56	0
19711	75	0
19711	56	1
19711	74	0
19711	58	0
19711	73	1
19711	70	0
19711	55	0
19711	71	1
19711	64	0
19711	69	1
19711	72	0
19711	60	1
19711	71	1
19711	73	0
19711	72	1
19711	60	0
19711	66	0
19711	75	0
19711	71	0
19711	56	0
19711	65	1
19711	65	0
19711	69	0
19711	72	0
19711	66	0
19711	55	0
19711	70	0
19711	59	1
19711	74	0
19711	63	1
19711	60	1
19711	63	1
19711	66	1
19711	70	1
19711	57	1
19711	60	0
19711	54	0
19711	58	0
19711	63	1
19711	69	0
19711	61	0
19711	57	0
19711	78	0
19711	56	0
19711	69	0
19711	53	0
19711	72	0
19711	73	0
19711	57	0
19711	60	0
19711	74	0
19711	55	0
19711	70	0
19711	64	0
19711	57	0
19711	75	1
19711	63	1
19711	72	0
19711	76	1
19711	65	0
19711	76	1
19711	61	0
19711	59	0
19711	77	0
19711	63	1
19711	77	0
19711	56	0
19711	59	0
19711	71	1
19711	74	0
19711	64	0
19711	70	1
19711	60	0
19711	58	1
19711	76	0
19711	63	0
19711	56	0
19711	62	0
19711	55	0
19711	73	0
19711	60	0
19711	57	1
19711	65	0
19711	65	1
19711	60	0
19711	62	0
19711	70	0
19711	64	0
19711	74	0
19711	70	0
19711	70	0
19711	61	1
19711	68	0
19711	69	0
19711	71	0
19711	52	0
19711	57	0
19711	70	0
19711	70	0
19711	77	1
19711	73	1
19711	73	0
19711	65	1
19711	56	0
19711	61	0
19711	69	0
19711	74	0
19711	63	1
19711	68	0
19711	73	0
19711	69	0
19711	65	0
19711	72	0
19711	57	0
19711	59	1
19711	72	0
19711	60	1
19711	73	0
19711	75	0
19711	63	0
19711	70	1
19711	59	1
19711	71	0
19711	67	0
19711	70	1
19711	74	0
19711	66	0
19711	66	0
19711	60	0
19711	57	0
19711	68	1
19711	62	0
19711	60	0
19711	64	1
19711	63	0
19711	65	1
19711	61	0
19711	58	0
19711	53	1
19711	64	1
19711	76	1
19711	60	1
19711	61	1
19711	55	0
19711	55	0
19711	70	0
19711	54	1
19711	63	0
19711	65	1
19711	68	0
19711	71	0
19711	58	1
19711	71	0
19711	77	0
19711	63	1
19711	73	1
19711	65	0
19711	63	0
19711	61	0
19711	65	1
19711	58	0
19711	63	0
19711	75	0
19711	70	0
19711	62	1
19711	73	0
19711	71	0
19711	78	1
19711	60	0
19711	68	0
19711	56	0
19711	59	0
19711	61	1
19711	56	1
19711	61	0
19711	58	1
19711	68	0
19711	63	0
19711	61	0
19711	77	0
19711	60	0
19711	57	1
19711	64	1
19711	59	0
19711	64	1
19711	77	0
19711	58	0
19711	61	0
19711	72	1
19711	65	0
19711	64	0
20067	17	1
20067	13	0
20067	22	0
20067	29	1
20067	20	0
20067	11	0
20067	10	0
20067	20	0
20067	22	0
20067	22	0
20067	15	0
20067	6	1
20067	26	0
20067	12	0
20067	25	0
20067	7	0
20067	20	1
20067	8	1
20067	27	0
20067	25	0
20067	7	0
20067	4	0
20067	3	0
20067	12	0
20067	12	0
20067	13	0
20067	10	0
20067	10	1
20067	11	0
20067	11	0
20067	24	1
20067	15	0
20067	4	0
20067	16	0
20067	27	0
20067	18	0
20067	9	0
20067	12	0
20067	11	1
20067	17	0
20067	22	0
20067	24	1
20067	14	1
20067	11	1
20067	21	0
20067	22	0
20067	23	1
20067	26	1
20067	13	0
20067	13	0
20067	13	0
20067	23	1
20067	10	0
20067	19	1
20067	13	0
20067	11	0
20067	15	0
20067	18	0
20067	25	0
20067	25	0
20067	14	0
20067	13	1
20067	11	0
20067	19	0
20067	17	1
20067	13	0
20067	21	1
20067	21	0
20067	7	1
20067	8	1
20067	12	1
20067	14	0
20067	31	0
20067	14	0
20067	14	0
20067	15	1
20067	12	0
20067	12	1
20067	17	0
20067	10	0
20067	19	0
20067	25	0
20067	19	1
20067	8	1
20067	22	1
20067	18	1
20067	20	1
20067	25	0
20067	15	0
20067	21	0
20067	15	1
20067	12	0
20067	20	0
20067	13	1
20067	16	0
20067	19	0
20067	17	1
20067	15	0
20067	19	0
20067	14	1
20236	71.06	1
20236	69.65	0
20236	65.79	0
20236	49.39	0
20236	60.68	0
20236	68.2	0
20236	52.13	0
20236	71.82	0
20236	59.74	0
20236	66.74	0
20236	64.45	0
20236	71.69	0
20236	56.12	0
20236	66.52	0
20236	49.39	0
20236	63.09	0
20236	52.9	0
20236	67.37	0
20236	72.58	0
20236	62.51	0
20236	65.53	0
20236	53.84	0
20236	62.28	0
20236	64.02	1
20236	62.85	1
20236	66.52	0
20236	55.09	0
20236	63.09	1
20236	71.67	0
20236	57.68	0
20236	72.58	1
20236	61.96	1
20236	60.73	1
20236	68.9	0
20236	58.83	0
20236	62.58	0
20236	67.93	1
20236	65.79	0
20236	60.88	0
20236	63.24	0
20236	73.78	0
20236	61.84	0
20236	67.52	0
20236	58.5	1
20236	55.29	1
20236	55.65	0
20236	66.82	0
20236	71.06	1
20236	63.15	0
20236	71.02	0
20236	60.88	1
20236	50.31	0
20236	54.09	0
20236	52.13	1
20236	68.2	0
20236	60.9	0
20236	64.43	1
20236	64.05	1
20236	68.41	0
20236	64.02	0
20236	63.15	0
20236	73.19	0
20236	53.15	0
20236	64.92	0
20236	54.09	0
20236	63.55	1
20236	60.83	0
20236	61.96	0
20236	60.73	0
20236	68.9	1
20236	58.83	1
20236	66.26	0
20236	66.26	0
20236	73.19	1
20236	53.15	0
20236	49.3	1
20236	71.67	0
20236	70.45	0
20236	60.83	0
20236	60.9	0
20236	71.82	0
20236	64.04	0
20236	67.41	1
20236	56.12	1
20236	58.47	1
20236	57.94	1
20236	55.09	0
20236	68.27	0
20236	67.89	0
20236	62.51	1
20236	65.53	0
20236	53.84	0
20236	62.28	1
20242	37	0
20242	47	0
20242	35	1
20242	16	1
20242	37	0
20242	38	0
20242	20	0
20242	28	0
20242	33	0
20242	25	0
20242	48	0
20242	44	0
20242	68	1
20242	35	1
20242	52	0
20242	42	1
20242	27	0
20242	52	0
20242	44	0
20242	27	0
20242	29	1
20242	28	1
20242	20	0
20242	30	0
20242	18	0
20242	69	1
20242	37	0
20242	47	1
20242	35	1
20242	16	1
20242	24	1
20242	37	0
20242	38	0
20242	20	0
20242	28	0
20242	33	0
20242	25	0
20242	48	0
20242	44	1
20242	68	0
20242	27	0
20242	52	0
20242	44	1
20242	27	0
20242	29	0
20242	28	0
20242	20	0
20242	30	0
20242	18	0
20242	69	0
22595	21	0
22595	17	1
22595	17	1
22595	8	0
22595	6	0
22595	18	0
22595	23	0
22595	6	1
22595	6	0
22595	63	0
22595	73	1
22595	63	1
22595	61	0
22595	64	1
22595	60	1
25892	15	0
25892	15	0
25892	15	0
25892	15	1
25892	15	1
25892	15	1
25892	15	0
25892	15	0
25892	15	0
25892	15	1
25892	15	0
25892	15	1
25892	15	0
25892	15	0
25892	15	1
25892	15	0
25892	15	0
25892	15	0
25892	15	0
25892	15	1
25892	15	1
25892	15	0
25892	15	0
25892	15	0
25892	15	0
25892	15	0
25892	15	0
25892	15	0
25892	15	0
25892	15	0
25892	15	1
25892	15	0
25892	15	0
25892	15	0
25892	15	0
25892	15	0
25892	15	0
25892	15	1
25892	15	1
25892	15	0
25892	15	1
25892	15	0
25892	15	0
25892	15	0
25892	15	1
25892	15	0
25892	15	1
25892	15	0
25892	15	1
25892	15	0
25892	15	0
25892	15	1
25892	15	0
25892	15	0
25892	15	0
25892	15	1
25892	15	0
25892	15	0
25892	15	0
25892	15	1
25892	15	0
25892	15	0
25892	15	0
25892	15	0
25892	15	1
25892	15	0
25892	15	1
25892	15	0
25892	15	0
25892	15	0
25892	15	0
25892	15	0
25892	15	0
25892	15	0
25892	15	0
25892	15	0
25892	15	0
25892	15	0
25892	15	0
25892	15	0
25892	15	0
25892	15	1
25892	15	1
25892	15	1
25892	15	0
25892	15	0
25892	15	0
25892	15	1
25892	15	1
25892	15	1
25892	15	0
25892	15	0
25892	15	0
25892	15	0
25892	15	0
25892	15	0
25892	15	0
25892	15	0
25892	15	0
25892	15	0
25892	15	0
25892	15	1
25892	15	1
25892	15	0
25892	15	0
25892	15	0
25892	15	0
25892	15	0
25892	15	0
27317	37	0
27317	22	0
27317	23	0
27317	21	0
27317	23	0
27317	22	0
27317	24	0
27317	23	1
27317	21	0
27317	27	0
27317	19	0
27317	30	1
27317	25	0
27317	22	1
27317	28	0
27317	19	1
27317	23	0
27317	24	0
27317	19	1
27317	23	0
27317	22	0
27317	19	1
27317	21	1
27317	21	1
27317	19	0
27317	22	1
27317	34	1
27317	19	0
27317	21	0
27317	26	0
27317	29	0
27317	39	0
27317	24	0
27317	21	1
27317	18	0
27317	20	0
27317	23	0
27317	24	0
27317	27	0
27317	26	0
27317	27	1
27317	26	0
27317	21	0
27317	20	1
27317	22	1
27317	21	0
27317	29	0
27317	35	1
27317	33	0
27317	28	0
27317	31	0
27317	22	0
27317	31	0
27317	38	0
27317	32	1
27317	31	0
27317	27	0
27317	24	0
27317	39	0
27317	29	0
27317	27	1
27317	30	0
27317	26	0
27317	32	0
27317	22	0
27317	33	0
27317	23	0
27317	31	0
27317	31	0
27317	30	0
27317	34	0
27317	34	0
27317	22	0
27317	23	1
27317	35	0
27317	33	1
27317	29	0
27317	24	0
27317	26	0
27317	31	0
27317	35	0
27317	19	0
27317	24	0
27317	23	0
27317	36	0
27317	28	0
27317	33	0
27317	28	0
27317	23	1
27317	27	1
27317	36	0
27317	35	0
27317	22	0
27317	23	0
27317	27	0
27317	32	0
27317	26	0
27317	21	0
27317	33	0
27317	22	1
27317	22	0
27317	31	1
27317	29	1
27317	26	0
27317	27	0
27317	32	1
27317	24	0
27317	25	0
27317	29	0
27317	35	1
27317	21	0
27317	28	0
27317	21	1
27317	30	1
27317	25	0
27317	30	0
27317	26	0
27317	30	1
27317	18	0
27317	36	1
27317	32	0
27317	31	0
27317	27	1
27317	24	0
27317	22	1
27317	27	0
27317	39	0
27317	23	1
27317	27	0
27317	33	0
27317	24	0
27317	23	0
27317	20	0
27317	28	0
27317	26	0
27317	28	0
27317	37	0
27317	28	0
27317	35	0
27317	30	0
27317	30	0
27317	24	1
27317	32	1
27317	22	1
27317	26	1
27317	32	0
27317	25	0
27317	22	0
27317	26	0
27317	32	0
27317	28	1
27317	32	0
27317	24	0
27317	36	0
27317	27	0
27317	28	0
27317	32	1
27317	23	1
27317	19	0
27317	29	0
27317	27	1
27317	32	0
27317	27	0
27317	27	0
27317	30	0
27317	28	0
27317	29	0
27317	27	0
30758	25	0
30758	19	0
30758	19	0
30758	40	0
30758	25	0
30758	30	0
30758	50	0
30758	19	0
30758	50	0
30758	25	0
30758	25	0
30758	25	0
30758	19	0
30758	25	1
30758	25	1
30758	25	0
30758	30	0
30758	30	0
30758	25	1
30758	35	1
30758	35	0
30758	25	0
30758	19	1
30758	19	0
30758	25	0
30758	25	0
30758	25	1
30758	19	1
30758	30	0
30758	55	0
30758	40	1
30758	19	0
30758	50	1
30758	25	0
30758	25	0
30758	30	0
30758	25	0
30758	19	1
30758	19	0
30758	19	1
30758	19	0
30758	30	1
30758	40	0
30758	25	0
30758	19	1
30758	19	1
30758	19	0
30758	19	0
30758	19	0
30758	25	1
30758	30	0
30758	30	0
30758	35	0
30758	25	1
30758	25	0
30758	19	0
30758	30	0
30758	19	1
30758	25	0
30758	25	0
30758	40	0
30758	19	0
30758	19	1
30758	19	1
30758	40	0
30758	35	0
30758	25	0
30758	25	0
30758	35	0
30758	25	0
30758	30	1
30758	25	0
30758	25	0
30758	19	0
30758	25	0
30758	30	0
30758	45	0
30758	25	0
30758	19	0
30758	30	0
30758	19	0
30758	25	1
30758	25	1
30758	30	1
30758	19	1
30758	35	0
30758	30	0
30758	35	1
30758	35	0
30758	30	1
30758	30	0
30758	45	0
30758	25	0
30758	30	0
30758	25	0
30758	25	1
30758	19	0
30758	30	1
30758	40	1
30758	35	1
30758	50	0
30758	30	0
30758	19	0
30758	25	0
30758	30	1
30758	25	0
30758	19	0
30758	35	1
30758	25	0
30758	50	0
30758	50	0
30758	35	0
30758	25	0
30758	19	0
30758	19	1
30758	25	0
30758	35	1
30758	19	0
30758	25	0
30758	19	1
30758	19	0
30758	25	0
30758	30	1
30758	25	1
30758	25	1
30758	19	0
30758	30	0
30758	35	0
30758	19	0
30758	19	1
30758	19	0
30758	19	0
30758	25	1
30758	40	0
30758	25	0
30758	19	0
30758	35	0
30758	40	0
30758	30	1
30758	25	1
30758	25	0
30758	25	0
30758	30	1
30758	30	1
30758	25	0
30758	40	0
30758	30	0
30758	30	1
30758	25	0
30758	19	0
30758	19	0
30758	19	1
30870	103	1
30870	0	0
30870	97	0
30870	95	0
30870	97	0
30870	97	0
30870	98	1
30870	96	0
30870	100	1
30870	90	0
30870	91	0
30870	92	0
30870	89	1
30870	90	0
30870	89	0
30870	90	0
30870	91	0
30870	89	0
30870	89	0
30870	90	1
30870	90	1
30870	0	1
30870	0	0
30870	0	1
30870	0	0
30870	0	0
30870	0	0
30870	0	0
30870	0	1
30870	0	0
30870	0	0
30870	0	0
30870	0	0
30870	0	1
30870	0	0
30870	0	1
30870	0	0
30870	0	1
30870	0	0
30870	0	0
32146	13	0
32146	3.5	0
32146	15	0
32146	15	0
32146	17	1
32146	17	0
[truncated: 2,429 more rows]
